# Supplementary material for: Mathematical Modeling Unveils Optimization Strategies for Targeted Radionuclide Therapy of Blood Cancers
Source: Cancer Res Commun. 2024 Nov 14;4(11):2955–67. doi: 10.1158/2767-9764.CRC-24-0306 (PMC11562018; doi:10.1158/2767-9764.CRC-24-0306)
Supplement: Computational codes — Designed in Wolfram Mathematica, version 13.3.1.0. [file crc-24-0306_computational_codes_suppscc.zip]

Archive with 10 entries (10 files):
- 01-Fitting-data.nb
- 02-Pure-drug.nb
- 03-Impure-drug.nb
- 04-Impure-drug-Hetero.nb
- 05-Multi-dose.nb
- CodesPDF/01-Fitting-data.pdf
- CodesPDF/02-Pure-drug.pdf
- CodesPDF/03-Impure-drug.pdf
- CodesPDF/04-Impure-drug-Hetero.pdf
- CodesPDF/05-Multi-dose.pdf
