# Supplementary material for: Mathematical Modeling Unveils Optimization Strategies for Targeted Radionuclide Therapy of Blood Cancers
Source: Cancer Res Commun. 2024 Nov 14;4(11):2955–67. doi: 10.1158/2767-9764.CRC-24-0306 (PMC11562018; doi:10.1158/2767-9764.CRC-24-0306)
Supplement: Computational codes — Designed in Wolfram Mathematica, version 13.3.1.0. [file crc-24-0306_computational_codes_suppscc.zip › 05-Multi-dose.nb]

(* Content-type: application/vnd.wolfram.mathematica *)

(*** Wolfram Notebook File ***)
(* http://www.wolfram.com/nb *)

(* CreatedBy='Mathematica 13.1' *)

(*CacheID: 234*)
(* Internal cache information:
NotebookFileLineBreakTest
NotebookFileLineBreakTest
NotebookDataPosition[       158,          7]
NotebookDataLength[  15973945,     352275]
NotebookOptionsPosition[  15936591,     351736]
NotebookOutlinePosition[  15937064,     351754]
CellTagsIndexPosition[  15937021,     351751]
WindowFrame->Normal*)

(* Beginning of Notebook Content *)
Notebook[{
Cell[BoxData[
 RowBox[{
  StyleBox[
   RowBox[{"(*", " ", 
    RowBox[{
     RowBox[{
     "This", " ", "file", " ", "contains", " ", "simulations", " ", "for", 
      " ", "the", " ", "paper", "\[IndentingNewLine]", 
      StyleBox[
       "\"\<Mathematical Modeling Unveils Optimization Strategies \nfor \
Targeted Radionuclide Therapy of Blood Cancers\>\"",
       FontWeight->"Bold"], 
      StyleBox["\[IndentingNewLine]",
       FontWeight->"Bold"], 
      StyleBox["by",
       FontSlant->"Italic"], 
      StyleBox[" ",
       FontSlant->"Italic"], 
      StyleBox["Maxim",
       FontSlant->"Italic"], 
      StyleBox[" ",
       FontSlant->"Italic"], 
      StyleBox["Kuznetsov",
       FontSlant->"Italic"]}], 
     StyleBox[",",
      FontSlant->"Italic"], 
     StyleBox[" ",
      FontSlant->"Italic"], 
     StyleBox[
      RowBox[{"Vikram", " ", "Adhikarla"}],
      FontSlant->"Italic"], 
     StyleBox[",",
      FontSlant->"Italic"], 
     StyleBox[" ",
      FontSlant->"Italic"], 
     StyleBox[
      RowBox[{"Enrico", " ", "Caserta"}],
      FontSlant->"Italic"], 
     StyleBox[",",
      FontSlant->"Italic"], 
     StyleBox["\[LineSeparator]",
      FontSlant->"Italic"], " ", 
     StyleBox[
      RowBox[{"Flavia", " ", "Pichiorri"}],
      FontSlant->"Italic"], 
     StyleBox[",",
      FontSlant->"Italic"], 
     StyleBox[" ",
      FontSlant->"Italic"], 
     StyleBox[
      RowBox[{"John", " ", 
       RowBox[{"E", ".", "Shively"}]}],
      FontSlant->"Italic"], 
     StyleBox[",",
      FontSlant->"Italic"], 
     StyleBox[" ",
      FontSlant->"Italic"], 
     StyleBox[
      RowBox[{"Xiuli", " ", "Wang", " ", "and", " ", "Russell", " ", 
       RowBox[{"C", ".", "Rockne"}]}],
      FontSlant->"Italic"]}], 
    StyleBox[" ",
     FontWeight->"Bold"], 
    StyleBox["*)",
     FontWeight->"Plain"]}],
   FontSize->16,
   Background->RGBColor[0.88, 1, 0.88]], 
  StyleBox["\[IndentingNewLine]",
   FontWeight->"Plain"], 
  StyleBox["\[IndentingNewLine]",
   FontSize->16,
   FontWeight->"Plain",
   Background->RGBColor[0.88, 1, 0.88]], 
  StyleBox[
   RowBox[{
   "(*", "**************************************************************************************************)"}\
],
   FontSize->14]}]], "Input",
 Evaluatable->False,
 CellChangeTimes->{{3.89462963866527*^9, 3.8946296651421432`*^9}, {
   3.8946297973641634`*^9, 3.8946298268033338`*^9}, {3.8946299408681135`*^9, 
   3.894629951255574*^9}, {3.8946300263121967`*^9, 3.894630064343117*^9}, {
   3.8946301982574425`*^9, 3.894630333393464*^9}, {3.894632452627427*^9, 
   3.894632453037441*^9}, {3.8946326778806367`*^9, 3.894632688365075*^9}, {
   3.895234073718361*^9, 3.895234078163022*^9}, {3.8952341086562943`*^9, 
   3.895234134957939*^9}, {3.8952436278510656`*^9, 3.8952436776357203`*^9}, {
   3.895256168523116*^9, 3.8952561719864836`*^9}, {3.9133096190247183`*^9, 
   3.9133096858353615`*^9}, {3.913318577973604*^9, 3.9133185870908375`*^9}, {
   3.9214241580540967`*^9, 3.921424185877702*^9}, {3.921424589816944*^9, 
   3.9214245935558796`*^9}, {3.921425803013755*^9, 3.9214258738398275`*^9}, 
   3.921425912047385*^9},
 FontSize->10,ExpressionUUID->"0228a687-0f9a-48d4-9551-7694373ab508"],

Cell[CellGroupData[{

Cell[BoxData[
 StyleBox[
  RowBox[{"(*", " ", 
   RowBox[{
   "The", " ", "scripts", " ", "hidden", " ", "in", " ", "this", " ", "cell", 
    " ", "have", " ", "to", " ", "be", " ", "initialized", " ", "at", " ", 
    "first"}], " ", "*)"}],
  Background->RGBColor[1, 0.9, 0.8]]], "Input",
 CellGroupingRules->{"GroupTogetherGrouping", 10000.},
 CellChangeTimes->{{3.9031070246655817`*^9, 3.9031070568010445`*^9}, {
   3.9161752246559*^9, 3.916175237805684*^9}, 3.918740501853304*^9},
 CellLabel->"In[1]:=",ExpressionUUID->"ab4eae15-44e4-4dfd-a747-903f95bc8e91"],

Cell[BoxData[
 RowBox[{
  StyleBox[
   RowBox[{"(*", " ", 
    RowBox[{
    "The", " ", "script", " ", "for", " ", "the", " ", "solution", " ", "of", 
     " ", "full", " ", "system"}], " ", "*)"}],
   Background->RGBColor[1, 0.9, 0.8]], 
  StyleBox["\[IndentingNewLine]",
   FontSlant->"Italic",
   Background->RGBColor[1, 0.925, 0.925]], 
  RowBox[{
   RowBox[{"FullSystemSolutionMD", "[", "]"}], ":=", 
   RowBox[{"(", 
    RowBox[{
     RowBox[{"Quiet", "[", "\[IndentingNewLine]", 
      RowBox[{
       RowBox[{"tEnd", "=", 
        RowBox[{
         RowBox[{"Ainj", "[", 
          RowBox[{"[", 
           RowBox[{
            RowBox[{"Length", "[", "Ainj", "]"}], ",", "1"}], "]"}], "]"}], 
         "+", 
         RowBox[{"(", 
          RowBox[{
           RowBox[{"-", 
            RowBox[{"Log", "[", "0.0017", "]"}]}], "/", "lambda"}], ")"}]}]}],
        ";", "\[IndentingNewLine]", 
       RowBox[{"IAinj", "=", 
        RowBox[{"Length", "[", "Ainj", "]"}]}], ";", "\[IndentingNewLine]", 
       RowBox[{"If", "[", 
        RowBox[{
         RowBox[{
          RowBox[{"Ainj", "[", 
           RowBox[{"[", 
            RowBox[{"1", ",", "1"}], "]"}], "]"}], "==", "0"}], ",", 
         RowBox[{"Npw", "=", "IAinj"}], ",", 
         RowBox[{"Npw", "=", 
          RowBox[{"IAinj", "+", "1"}]}]}], "]"}], ";", " ", 
       "\[IndentingNewLine]", "\[IndentingNewLine]", 
       RowBox[{"apw", "=", 
        RowBox[{"Array", "[", 
         RowBox[{"ff", ",", "Npw"}], "]"}]}], ";", 
       RowBox[{"bpw", "=", 
        RowBox[{"Array", "[", 
         RowBox[{"ff", ",", "Npw"}], "]"}]}], ";", 
       RowBox[{"NNpw", "=", 
        RowBox[{"Array", "[", 
         RowBox[{"ff", ",", "Npw"}], "]"}]}], ";", 
       RowBox[{"DDpw", "=", 
        RowBox[{"Array", "[", 
         RowBox[{"ff", ",", "Npw"}], "]"}]}], ";", "\[IndentingNewLine]", 
       RowBox[{"papw", "=", 
        RowBox[{"Array", "[", 
         RowBox[{"ff", ",", "Npw"}], "]"}]}], ";", 
       RowBox[{"pbpw", "=", 
        RowBox[{"Array", "[", 
         RowBox[{"ff", ",", "Npw"}], "]"}]}], ";", 
       RowBox[{"fFNpw", "=", 
        RowBox[{"Array", "[", 
         RowBox[{"ff", ",", "Npw"}], "]"}]}], ";", 
       RowBox[{"fANpw", "=", 
        RowBox[{"Array", "[", 
         RowBox[{"ff", ",", "Npw"}], "]"}]}], ";", "\[IndentingNewLine]", 
       RowBox[{"dFpw", "=", 
        RowBox[{"Array", "[", 
         RowBox[{"ff", ",", "Npw"}], "]"}]}], ";", 
       RowBox[{"dApw", "=", 
        RowBox[{"Array", "[", 
         RowBox[{"ff", ",", "Npw"}], "]"}]}], ";", "\[IndentingNewLine]", 
       "\[IndentingNewLine]", 
       RowBox[{"tB", "=", 
        RowBox[{"Array", "[", 
         RowBox[{"ff", ",", "Npw"}], "]"}]}], ";", 
       RowBox[{"tE", "=", 
        RowBox[{"Array", "[", 
         RowBox[{"ff", ",", "Npw"}], "]"}]}], ";", "\[IndentingNewLine]", 
       "\[IndentingNewLine]", 
       RowBox[{"(*", " ", 
        RowBox[{
        "for", " ", "monitoring", " ", "the", " ", "paths", " ", "of", " ", 
         "activity"}], " ", "*)"}], "\[IndentingNewLine]", 
       RowBox[{"ActBloodpw", "=", 
        RowBox[{"Array", "[", 
         RowBox[{"ff", ",", "Npw"}], "]"}]}], ";", " ", 
       RowBox[{"ActBloodFragpw", "=", 
        RowBox[{"Array", "[", 
         RowBox[{"ff", ",", "Npw"}], "]"}]}], ";", " ", 
       RowBox[{"ActOutpw", "=", 
        RowBox[{"Array", "[", 
         RowBox[{"ff", ",", "Npw"}], "]"}]}], ";", " ", 
       RowBox[{"ActOutFragpw", "=", 
        RowBox[{"Array", "[", 
         RowBox[{"ff", ",", "Npw"}], "]"}]}], ";", " ", 
       RowBox[{"ActTumorpw", "=", 
        RowBox[{"Array", "[", 
         RowBox[{"ff", ",", "Npw"}], "]"}]}], ";", "\[IndentingNewLine]", 
       "\[IndentingNewLine]", 
       RowBox[{"(*", " ", 
        RowBox[{
         RowBox[{
          RowBox[{
          "for", " ", "monitoring", " ", "influence", " ", "of", " ", 
           "self"}], "-", "dose"}], ",", " ", 
         RowBox[{"croos", "-", 
          RowBox[{
          "fire", " ", "and", " ", "decays", " ", "in", " ", "blood"}]}]}], 
        " ", "*)"}], "\[IndentingNewLine]", 
       RowBox[{"SDpw", "=", 
        RowBox[{"Array", "[", 
         RowBox[{"ff", ",", "Npw"}], "]"}]}], ";", 
       RowBox[{"CFNpw", "=", 
        RowBox[{"Array", "[", 
         RowBox[{"ff", ",", "Npw"}], "]"}]}], ";", 
       RowBox[{"CFDpw", "=", 
        RowBox[{"Array", "[", 
         RowBox[{"ff", ",", "Npw"}], "]"}]}], ";", 
       RowBox[{"UNpw", "=", 
        RowBox[{"Array", "[", 
         RowBox[{"ff", ",", "Npw"}], "]"}]}], ";", "\[IndentingNewLine]", 
       "\[IndentingNewLine]", 
       RowBox[{"(*", " ", 
        RowBox[{
        "for", " ", "monitoring", " ", "the", " ", "number", " ", "of", " ", 
         "new", " ", "cancer", " ", "cells", " ", "appearing", " ", "during", 
         " ", "treatment"}], " ", "*)"}], "\[IndentingNewLine]", 
       RowBox[{"NewCellspw", "=", 
        RowBox[{"Array", "[", 
         RowBox[{"ff", ",", "Npw"}], "]"}]}], ";", "\[IndentingNewLine]", 
       "\[IndentingNewLine]", 
       RowBox[{"Clear", "[", 
        RowBox[{
        "a", ",", "b", ",", "NN", ",", "DD", ",", "pa", ",", "pb", ",", "fFN",
          ",", "fAN", ",", 
         StyleBox["dF",
          Background->GrayLevel[0.85]], 
         StyleBox[",",
          Background->GrayLevel[0.85]], 
         StyleBox["dA",
          Background->GrayLevel[0.85]], 
         StyleBox[",",
          Background->GrayLevel[0.85]], "ActBlood", ",", "ActBloodFrag", ",", 
         "ActOut", ",", "ActOutFrag", ",", "ActTumor", ",", "SD", ",", "CFN", 
         ",", "CFD", ",", "UN", ",", "NewCells"}], "]"}], ";", 
       StyleBox["\[IndentingNewLine]",
        Background->GrayLevel[0.85]], "\[IndentingNewLine]", 
       RowBox[{"(*", " ", "EQUATIONS", " ", "*)"}], "\[IndentingNewLine]", 
       "\[IndentingNewLine]", 
       RowBox[{"(*", " ", 
        RowBox[{"Radiation", " ", "damage", " ", "function"}], " ", "*)"}], 
       "\[IndentingNewLine]", 
       RowBox[{
        RowBox[{"RD", "[", 
         RowBox[{
         "NN_", ",", "DD_", ",", "fAN_", ",", "dA_", ",", "a_", ",", "pa_"}], 
         "]"}], ":=", 
        RowBox[{"alpha", "*", 
         RowBox[{"(", 
          RowBox[{
           RowBox[{"ks", "*", 
            FractionBox[
             RowBox[{"lambda", "*", "gamma", "*", "fAN"}], "nu"]}], 
           RowBox[{"(*", 
            RowBox[{"self", "-", "dose"}], "*)"}], "+", 
           RowBox[{
            RowBox[{"(", 
             RowBox[{"1", "-", "ks"}], ")"}], "*", 
            FractionBox[
             RowBox[{"lambda", "*", "gamma", "*", 
              RowBox[{"(", 
               RowBox[{
                RowBox[{"fAN", "*", "NN"}], "+", "dA"}], ")"}]}], 
             RowBox[{"nu", "*", 
              RowBox[{"(", 
               RowBox[{"NN", "+", "DD"}], ")"}]}]]}], 
           RowBox[{"(*", 
            RowBox[{"cross", "-", "fire"}], "*)"}], "+", 
           RowBox[{"kf", "*", "lambda", "*", 
            RowBox[{"(", 
             RowBox[{"a", "+", "pa"}], ")"}]}]}], 
          RowBox[{"(*", 
           RowBox[{"dose", " ", "from", " ", "unanchored", " ", "nuclides"}], 
           "*)"}], ")"}]}]}], ";", "\[IndentingNewLine]", 
       "\[IndentingNewLine]", 
       StyleBox["\[IndentingNewLine]",
        Background->RGBColor[0.88, 1, 0.88]], 
       RowBox[{"(*", " ", 
        RowBox[{"Active", " ", "antibodies"}], " ", "*)"}], " ", 
       "\[IndentingNewLine]", 
       RowBox[{
        RowBox[{"Fa", "[", "t_", "]"}], ":=", 
        RowBox[{"(*", 
         RowBox[{
         "injections", " ", "are", " ", "considered", " ", "as", " ", 
          "initial", " ", "conditions"}], "*)"}], 
        RowBox[{
         RowBox[{
          RowBox[{"-", " ", "lambda"}], "*", 
          RowBox[{"a", "[", "t", "]"}]}], 
         RowBox[{"(*", "decay", "*)"}], "-", 
         RowBox[{"kon", "*", 
          FractionBox["gamma", "V"], "*", 
          RowBox[{"(", 
           RowBox[{
            RowBox[{
             RowBox[{"fFN", "[", "t", "]"}], "*", 
             RowBox[{"NN", "[", "t", "]"}]}], "+", 
            RowBox[{"dF", "[", "t", "]"}]}], ")"}], "*", 
          RowBox[{"a", "[", "t", "]"}]}], 
         RowBox[{"(*", "binding", "*)"}], "-", 
         RowBox[{"kappac", "*", 
          RowBox[{"a", "[", "t", "]"}]}]}]}], 
       RowBox[{"(*", "clearance", "*)"}], ";", "\[IndentingNewLine]", 
       "\[IndentingNewLine]", 
       RowBox[{"(*", " ", 
        RowBox[{"Inert", " ", "antibodies"}], " ", "*)"}], " ", 
       "\[IndentingNewLine]", 
       RowBox[{
        RowBox[{"Fb", "[", "t_", "]"}], ":=", 
        RowBox[{"(*", 
         RowBox[{
         "injections", " ", "are", " ", "considered", " ", "as", " ", 
          "initial", " ", "conditions"}], "*)"}], 
        RowBox[{
         RowBox[{
          RowBox[{"+", " ", "lambda"}], "*", 
          RowBox[{"a", "[", "t", "]"}]}], 
         RowBox[{"(*", 
          RowBox[{"decay", " ", "of", " ", "a"}], "*)"}], "-", 
         RowBox[{"kon", "*", 
          FractionBox["gamma", "V"], "*", 
          RowBox[{"(", 
           RowBox[{
            RowBox[{
             RowBox[{"fFN", "[", "t", "]"}], "*", 
             RowBox[{"NN", "[", "t", "]"}]}], "+", 
            RowBox[{"dF", "[", "t", "]"}]}], ")"}], "*", 
          RowBox[{"b", "[", "t", "]"}]}], 
         RowBox[{"(*", "binding", "*)"}], "-", 
         RowBox[{"kappac", "*", 
          RowBox[{"b", "[", "t", "]"}]}]}]}], 
       RowBox[{"(*", "clearance", "*)"}], ";", "\[IndentingNewLine]", 
       "\[IndentingNewLine]", 
       RowBox[{"(*", " ", 
        RowBox[{"Viable", " ", "cells"}], " ", "*)"}], " ", 
       RowBox[{
        RowBox[{"FNN", "[", "t_", "]"}], ":=", 
        RowBox[{
         RowBox[{"rho", "*", 
          RowBox[{"NN", "[", "t", "]"}]}], 
         RowBox[{"(*", "proliferation", "*)"}], "-", 
         RowBox[{
          RowBox[{"RD", "[", 
           RowBox[{
            RowBox[{"NN", "[", "t", "]"}], ",", 
            RowBox[{"DD", "[", "t", "]"}], ",", 
            RowBox[{"fAN", "[", "t", "]"}], ",", 
            RowBox[{"dA", "[", "t", "]"}], ",", 
            RowBox[{"a", "[", "t", "]"}], ",", 
            RowBox[{"pa", "[", "t", "]"}]}], "]"}], "*", 
          RowBox[{"NN", "[", "t", "]"}]}]}]}], 
       RowBox[{"(*", "damage", "*)"}], ";", "\[IndentingNewLine]", 
       "\[IndentingNewLine]", 
       RowBox[{"(*", " ", 
        RowBox[{"Damaged", " ", "cells"}], " ", "*)"}], 
       RowBox[{
        RowBox[{"FDD", "[", "t_", "]"}], ":=", 
        RowBox[{
         RowBox[{
          RowBox[{"RD", "[", 
           RowBox[{
            RowBox[{"NN", "[", "t", "]"}], ",", 
            RowBox[{"DD", "[", "t", "]"}], ",", 
            RowBox[{"fAN", "[", "t", "]"}], ",", 
            RowBox[{"dA", "[", "t", "]"}], ",", 
            RowBox[{"a", "[", "t", "]"}], ",", 
            RowBox[{"pa", "[", "t", "]"}]}], "]"}], "*", 
          RowBox[{"NN", "[", "t", "]"}]}], 
         RowBox[{"(*", "damage", "*)"}], "-", 
         RowBox[{"omega", "*", 
          RowBox[{"DD", "[", "t", "]"}]}]}]}], 
       RowBox[{"(*", "death", "*)"}], ";", "\[IndentingNewLine]", 
       "\[IndentingNewLine]", 
       RowBox[{"(*", " ", 
        RowBox[{"Active", " ", "fragments"}], " ", "*)"}], " ", 
       RowBox[{
        RowBox[{"Fpa", "[", "t_", "]"}], ":=", 
        RowBox[{
         RowBox[{"omega", "*", 
          FractionBox[
           RowBox[{"gamma", "*", 
            RowBox[{"dA", "[", "t", "]"}]}], "V"]}], 
         RowBox[{"(*", "release", "*)"}], "-", 
         RowBox[{"lambda", "*", 
          RowBox[{"pa", "[", "t", "]"}]}], " ", 
         RowBox[{"(*", "decay", "*)"}], "-", 
         RowBox[{"kappap", "*", 
          RowBox[{"pa", "[", "t", "]"}]}]}]}], " ", 
       RowBox[{"(*", "clearance", "*)"}], ";", "\[IndentingNewLine]", 
       "\[IndentingNewLine]", 
       RowBox[{"(*", " ", 
        RowBox[{"Inert", " ", "fragments"}], " ", "*)"}], 
       "\[IndentingNewLine]", 
       RowBox[{
        RowBox[{"Fpb", "[", "t_", "]"}], ":=", 
        RowBox[{
         RowBox[{"omega", "*", 
          FractionBox[
           RowBox[{"gamma", "*", 
            RowBox[{"(", 
             RowBox[{
              RowBox[{"DD", "[", "t", "]"}], "-", 
              RowBox[{"dF", "[", "t", "]"}], "-", 
              RowBox[{"dA", "[", "t", "]"}]}], ")"}]}], "V"]}], 
         RowBox[{"(*", "release", "*)"}], "+", " ", 
         RowBox[{"lambda", "*", 
          RowBox[{"pa", "[", "t", "]"}]}], 
         RowBox[{"(*", "decay", "*)"}], "-", 
         RowBox[{"kappap", "*", 
          RowBox[{"pb", "[", "t", "]"}]}]}]}], 
       RowBox[{"(*", "clearance", "*)"}], ";", "\[IndentingNewLine]", 
       "\[IndentingNewLine]", 
       RowBox[{"(*", " ", 
        RowBox[{
        "Free", " ", "receptors", " ", "of", " ", "viable", " ", "cells"}], 
        " ", "*)"}], " ", 
       RowBox[{
        RowBox[{"FfFN", "[", "t_", "]"}], ":=", 
        RowBox[{
         RowBox[{
          RowBox[{"(", 
           RowBox[{"1", "-", 
            RowBox[{"fFN", "[", "t", "]"}]}], ")"}], "*", "rho"}], "-", 
         RowBox[{"kon", "*", 
          RowBox[{"(", 
           RowBox[{
            RowBox[{"a", "[", "t", "]"}], "+", 
            RowBox[{"b", "[", "t", "]"}]}], ")"}], "*", 
          RowBox[{"fFN", "[", "t", "]"}]}]}]}], ";", "\[IndentingNewLine]", 
       "\[IndentingNewLine]", 
       RowBox[{"(*", " ", 
        RowBox[{
        "Active", " ", "receptors", " ", "of", " ", "viable", " ", "cells"}], 
        " ", "*)"}], " ", 
       RowBox[{
        RowBox[{"FfAN", "[", "t_", "]"}], ":=", 
        RowBox[{
         RowBox[{"kon", "*", 
          RowBox[{"a", "[", "t", "]"}], "*", 
          RowBox[{"fFN", "[", "t", "]"}]}], "-", 
         RowBox[{
          RowBox[{"(", 
           RowBox[{"lambda", "+", "rho"}], ")"}], "*", 
          RowBox[{"fAN", "[", "t", "]"}]}]}]}], ";", "\[IndentingNewLine]", 
       "\[IndentingNewLine]", 
       RowBox[{"(*", " ", 
        RowBox[{
        "Free", " ", "receptors", " ", "of", " ", "damaged", " ", "cells"}], 
        " ", "*)"}], "\[IndentingNewLine]", 
       RowBox[{
        RowBox[{"FdF", "[", "t_", "]"}], ":=", 
        RowBox[{
         RowBox[{
          RowBox[{"RD", "[", 
           RowBox[{
            RowBox[{"NN", "[", "t", "]"}], ",", 
            RowBox[{"DD", "[", "t", "]"}], ",", 
            RowBox[{"fAN", "[", "t", "]"}], ",", 
            RowBox[{"dA", "[", "t", "]"}], ",", 
            RowBox[{"a", "[", "t", "]"}], ",", 
            RowBox[{"pa", "[", "t", "]"}]}], "]"}], "*", 
          RowBox[{"fFN", "[", "t", "]"}], "*", 
          RowBox[{"NN", "[", "t", "]"}]}], "-", 
         RowBox[{"kon", "*", 
          RowBox[{"(", 
           RowBox[{
            RowBox[{"a", "[", "t", "]"}], "+", 
            RowBox[{"b", "[", "t", "]"}]}], ")"}], "*", 
          RowBox[{"dF", "[", "t", "]"}]}], "-", 
         RowBox[{"omega", "*", 
          RowBox[{"dF", "[", "t", "]"}]}]}]}], ";", "\[IndentingNewLine]", 
       "\[IndentingNewLine]", 
       RowBox[{"(*", " ", 
        RowBox[{
        "Active", " ", "receptors", " ", "of", " ", "damaged", " ", "cells"}],
         " ", "*)"}], " ", "\[IndentingNewLine]", 
       RowBox[{
        RowBox[{"FdA", "[", "t_", "]"}], ":=", 
        RowBox[{
         RowBox[{
          RowBox[{"RD", "[", 
           RowBox[{
            RowBox[{"NN", "[", "t", "]"}], ",", 
            RowBox[{"DD", "[", "t", "]"}], ",", 
            RowBox[{"fAN", "[", "t", "]"}], ",", 
            RowBox[{"dA", "[", "t", "]"}], ",", 
            RowBox[{"a", "[", "t", "]"}], ",", 
            RowBox[{"pa", "[", "t", "]"}]}], "]"}], "*", 
          RowBox[{"fAN", "[", "t", "]"}], "*", 
          RowBox[{"NN", "[", "t", "]"}]}], "+", 
         RowBox[{"kon", "*", 
          RowBox[{"a", "[", "t", "]"}], "*", 
          RowBox[{"dF", "[", "t", "]"}]}], "-", 
         RowBox[{"lambda", "*", 
          RowBox[{"dA", "[", "t", "]"}]}], "-", 
         RowBox[{"omega", "*", 
          RowBox[{"dA", "[", "t", "]"}]}]}]}], ";", 
       StyleBox["\[IndentingNewLine]",
        Background->RGBColor[0.88, 1, 0.88]], 
       StyleBox["\[IndentingNewLine]",
        Background->RGBColor[0.88, 1, 0.88]], 
       RowBox[{"(*", " ", 
        RowBox[{"Initial", " ", "conditions"}], " ", "*)"}], 
       "\[IndentingNewLine]", 
       StyleBox["\[IndentingNewLine]",
        Background->RGBColor[0.88, 1, 0.88]], 
       RowBox[{"If", "[", 
        RowBox[{
         RowBox[{
          RowBox[{"Ainj", "[", 
           RowBox[{"[", 
            RowBox[{"1", ",", "1"}], "]"}], "]"}], "==", "0"}], 
         "\[IndentingNewLine]", ",", 
         RowBox[{
          RowBox[{"a0", "=", 
           RowBox[{
            RowBox[{"Ainj", "[", 
             RowBox[{"[", 
              RowBox[{"1", ",", "2"}], "]"}], "]"}], "/", "V"}]}], ";", 
          RowBox[{"b0", "=", 
           RowBox[{
            RowBox[{"Ainj", "[", 
             RowBox[{"[", 
              RowBox[{"1", ",", "3"}], "]"}], "]"}], "/", "V"}]}]}], 
         RowBox[{"(*", 
          RowBox[{"eta", "*", 
           RowBox[{
            RowBox[{"Ainj", "[", 
             RowBox[{"[", 
              RowBox[{"1", ",", "2"}], "]"}], "]"}], "/", "V"}]}], "*)"}], 
         "\[IndentingNewLine]", ",", 
         RowBox[{
          RowBox[{"a0", "=", "0"}], ";", 
          RowBox[{"b0", "=", "0"}]}]}], "]"}], ";", 
       RowBox[{"(*", 
        RowBox[{"complexes", " ", "in", " ", "blood"}], "*)"}], 
       "\[IndentingNewLine]", 
       RowBox[{"NN0", "=", "N0"}], ";", "\[IndentingNewLine]", 
       RowBox[{"DD0", "=", "0"}], ";", "\[IndentingNewLine]", 
       RowBox[{"pa0", "=", "0"}], ";", 
       RowBox[{"pb0", "=", "0"}], ";", 
       RowBox[{"fFN0", "=", "1"}], ";", 
       RowBox[{"fAN0", "=", "0"}], ";", "\[IndentingNewLine]", 
       RowBox[{"dF0", "=", "0"}], ";", 
       RowBox[{"dA0", "=", "0"}], ";", "\[IndentingNewLine]", 
       RowBox[{"ActBlood0", "=", "0"}], ";", 
       RowBox[{"ActBloodFrag0", "=", "0"}], ";", 
       RowBox[{"ActOut0", "=", "0"}], ";", 
       RowBox[{"ActOutFrag0", "=", "0"}], ";", 
       RowBox[{"ActTumor0", "=", "0"}], ";", 
       RowBox[{"NewCells0", "=", "0"}], ";", "\[IndentingNewLine]", 
       RowBox[{"SD0", "=", "0"}], ";", 
       RowBox[{"CFN0", "=", "0"}], ";", 
       RowBox[{"CFD0", "=", "0"}], ";", 
       RowBox[{"UN0", "=", "0"}], ";", "\[IndentingNewLine]", 
       "\[IndentingNewLine]", 
       RowBox[{"(*", " ", "SOLVER", " ", "*)"}], "\[IndentingNewLine]", 
       "\[IndentingNewLine]", 
       RowBox[{
        RowBox[{"tB", "[", 
         RowBox[{"[", "1", "]"}], "]"}], "=", "0"}], ";", 
       RowBox[{"If", "[", 
        RowBox[{
         RowBox[{
          RowBox[{"Ainj", "[", 
           RowBox[{"[", 
            RowBox[{"1", ",", "1"}], "]"}], "]"}], "==", "0"}], ",", 
         RowBox[{"If", "[", 
          RowBox[{
           RowBox[{"IAinj", ">", "1"}], ",", 
           RowBox[{
            RowBox[{"tE", "[", 
             RowBox[{"[", "1", "]"}], "]"}], "=", 
            RowBox[{"Ainj", "[", 
             RowBox[{"[", 
              RowBox[{"2", ",", "1"}], "]"}], "]"}]}], ",", 
           RowBox[{
            RowBox[{"tE", "[", 
             RowBox[{"[", "1", "]"}], "]"}], "=", "tEnd"}]}], "]"}], ",", 
         RowBox[{
          RowBox[{"tE", "[", 
           RowBox[{"[", "1", "]"}], "]"}], "=", 
          RowBox[{"Ainj", "[", 
           RowBox[{"[", 
            RowBox[{"1", ",", "1"}], "]"}], "]"}]}]}], "]"}], ";", 
       "\[IndentingNewLine]", "\[IndentingNewLine]", 
       RowBox[{"For", "[", 
        RowBox[{
         RowBox[{"npw", "=", "1"}], ",", 
         RowBox[{"npw", "<=", "Npw"}], ",", 
         RowBox[{"npw", "++"}], ",", "\[IndentingNewLine]", 
         "\[IndentingNewLine]", 
         RowBox[{
          RowBox[{"Clear", "[", 
           RowBox[{
           "a", ",", "b", ",", "NN", ",", "DD", ",", "pa", ",", "pb", ",", 
            "fFN", ",", "fAN", ",", "dF", ",", "dA", ",", "ActBlood", ",", 
            "ActBloodFrag", ",", "ActOut", ",", "ActOutFrag", ",", "ActTumor",
             ",", "SD", ",", "CFN", ",", "CFD", ",", "UN", ",", "NewCells"}], 
           "]"}], ";", "\[IndentingNewLine]", "\[IndentingNewLine]", 
          RowBox[{"sol", "=", 
           RowBox[{"NDSolve", "[", 
            RowBox[{
             RowBox[{"{", "\[IndentingNewLine]", 
              RowBox[{"(*", 
               RowBox[{"INITIAL", " ", "CONDITIONS"}], "*)"}], 
              "\[IndentingNewLine]", 
              RowBox[{
               RowBox[{
                RowBox[{"a", "[", 
                 RowBox[{"tB", "[", 
                  RowBox[{"[", "npw", "]"}], "]"}], "]"}], "==", "a0"}], ",", 
               RowBox[{
                RowBox[{"b", "[", 
                 RowBox[{"tB", "[", 
                  RowBox[{"[", "npw", "]"}], "]"}], "]"}], "==", "b0"}], ",", 
               RowBox[{
                RowBox[{"NN", "[", 
                 RowBox[{"tB", "[", 
                  RowBox[{"[", "npw", "]"}], "]"}], "]"}], "==", "NN0"}], ",", 
               RowBox[{
                RowBox[{"DD", "[", 
                 RowBox[{"tB", "[", 
                  RowBox[{"[", "npw", "]"}], "]"}], "]"}], "==", "DD0"}], ",", 
               RowBox[{
                RowBox[{"pa", "[", 
                 RowBox[{"tB", "[", 
                  RowBox[{"[", "npw", "]"}], "]"}], "]"}], "==", "pa0"}], ",", 
               RowBox[{
                RowBox[{"pb", "[", 
                 RowBox[{"tB", "[", 
                  RowBox[{"[", "npw", "]"}], "]"}], "]"}], "==", "pb0"}], ",", 
               RowBox[{
                RowBox[{"fFN", "[", 
                 RowBox[{"tB", "[", 
                  RowBox[{"[", "npw", "]"}], "]"}], "]"}], "==", "fFN0"}], 
               ",", 
               RowBox[{
                RowBox[{"fAN", "[", 
                 RowBox[{"tB", "[", 
                  RowBox[{"[", "npw", "]"}], "]"}], "]"}], "==", "fAN0"}], 
               ",", 
               RowBox[{
                RowBox[{"dF", "[", 
                 RowBox[{"tB", "[", 
                  RowBox[{"[", "npw", "]"}], "]"}], "]"}], "==", "dF0"}], ",", 
               RowBox[{
                RowBox[{"dA", "[", 
                 RowBox[{"tB", "[", 
                  RowBox[{"[", "npw", "]"}], "]"}], "]"}], "==", "dA0"}], ",",
                "\[IndentingNewLine]", 
               RowBox[{
                RowBox[{"ActBlood", "[", 
                 RowBox[{"tB", "[", 
                  RowBox[{"[", "npw", "]"}], "]"}], "]"}], "==", 
                "ActBlood0"}], ",", 
               RowBox[{
                RowBox[{"ActBloodFrag", "[", 
                 RowBox[{"tB", "[", 
                  RowBox[{"[", "npw", "]"}], "]"}], "]"}], "==", 
                "ActBloodFrag0"}], ",", 
               RowBox[{
                RowBox[{"ActOut", "[", 
                 RowBox[{"tB", "[", 
                  RowBox[{"[", "npw", "]"}], "]"}], "]"}], "==", "ActOut0"}], 
               ",", 
               RowBox[{
                RowBox[{"ActOutFrag", "[", 
                 RowBox[{"tB", "[", 
                  RowBox[{"[", "npw", "]"}], "]"}], "]"}], "==", 
                "ActOutFrag0"}], ",", 
               RowBox[{
                RowBox[{"ActTumor", "[", 
                 RowBox[{"tB", "[", 
                  RowBox[{"[", "npw", "]"}], "]"}], "]"}], "==", 
                "ActTumor0"}], ",", 
               RowBox[{
                RowBox[{"SD", "[", 
                 RowBox[{"tB", "[", 
                  RowBox[{"[", "npw", "]"}], "]"}], "]"}], "==", "SD0"}], ",", 
               RowBox[{
                RowBox[{"CFN", "[", 
                 RowBox[{"tB", "[", 
                  RowBox[{"[", "npw", "]"}], "]"}], "]"}], "==", "CFN0"}], 
               ",", 
               RowBox[{
                RowBox[{"CFD", "[", 
                 RowBox[{"tB", "[", 
                  RowBox[{"[", "npw", "]"}], "]"}], "]"}], "==", "CFD0"}], 
               ",", 
               RowBox[{
                RowBox[{"UN", "[", 
                 RowBox[{"tB", "[", 
                  RowBox[{"[", "npw", "]"}], "]"}], "]"}], "==", "UN0"}], ",", 
               RowBox[{
                RowBox[{"NewCells", "[", 
                 RowBox[{"tB", "[", 
                  RowBox[{"[", "npw", "]"}], "]"}], "]"}], "==", 
                "NewCells0"}], ",", "\[IndentingNewLine]", 
               "\[IndentingNewLine]", 
               RowBox[{
                RowBox[{
                 RowBox[{"a", "'"}], "[", "t", "]"}], "==", 
                RowBox[{"Fa", "[", "t", "]"}]}], ",", 
               RowBox[{
                RowBox[{
                 RowBox[{"b", "'"}], "[", "t", "]"}], "==", " ", 
                RowBox[{"Fb", "[", "t", "]"}]}], ",", 
               RowBox[{
                RowBox[{
                 RowBox[{"NN", "'"}], "[", "t", "]"}], "==", 
                RowBox[{"FNN", "[", "t", "]"}]}], ",", 
               RowBox[{
                RowBox[{
                 RowBox[{"DD", "'"}], "[", "t", "]"}], "==", 
                RowBox[{"FDD", "[", "t", "]"}]}], ",", 
               RowBox[{
                RowBox[{
                 RowBox[{"pa", "'"}], "[", "t", "]"}], "==", 
                RowBox[{"Fpa", "[", "t", "]"}]}], ",", 
               RowBox[{
                RowBox[{
                 RowBox[{"pb", "'"}], "[", "t", "]"}], "==", 
                RowBox[{"Fpb", "[", "t", "]"}]}], ",", 
               RowBox[{
                RowBox[{
                 RowBox[{"fFN", "'"}], "[", "t", "]"}], "==", 
                RowBox[{"FfFN", "[", "t", "]"}]}], ",", 
               RowBox[{
                RowBox[{
                 RowBox[{"fAN", "'"}], "[", "t", "]"}], "==", 
                RowBox[{"FfAN", "[", "t", "]"}]}], ",", 
               RowBox[{
                RowBox[{
                 RowBox[{"dF", "'"}], "[", "t", "]"}], "==", 
                RowBox[{"FdF", "[", "t", "]"}]}], ",", 
               RowBox[{
                RowBox[{
                 RowBox[{"dA", "'"}], "[", "t", "]"}], "==", 
                RowBox[{"FdA", "[", "t", "]"}]}], ",", "\[IndentingNewLine]", 
               "\[IndentingNewLine]", 
               RowBox[{
                RowBox[{
                 RowBox[{"ActBlood", "'"}], "[", "t", "]"}], "==", 
                RowBox[{"V", "*", "lambda", "*", 
                 RowBox[{"(", 
                  RowBox[{
                   RowBox[{"a", "[", "t", "]"}], "+", 
                   RowBox[{"pa", "[", "t", "]"}]}], ")"}]}]}], ",", 
               "\[IndentingNewLine]", 
               RowBox[{
                RowBox[{
                 RowBox[{"ActBloodFrag", "'"}], "[", "t", "]"}], "==", 
                RowBox[{"V", "*", "lambda", "*", 
                 RowBox[{"pa", "[", "t", "]"}]}]}], ",", 
               "\[IndentingNewLine]", 
               RowBox[{
                RowBox[{
                 RowBox[{"ActOut", "'"}], "[", "t", "]"}], "==", 
                RowBox[{"V", "*", 
                 RowBox[{"(", 
                  RowBox[{
                   RowBox[{"kappac", "*", 
                    RowBox[{"a", "[", "t", "]"}]}], "+", 
                   RowBox[{"kappap", "*", 
                    RowBox[{"pa", "[", "t", "]"}]}]}], ")"}]}]}], ",", 
               "\[IndentingNewLine]", 
               RowBox[{
                RowBox[{
                 RowBox[{"ActOutFrag", "'"}], "[", "t", "]"}], "==", 
                RowBox[{"V", "*", "kappap", "*", 
                 RowBox[{"pa", "[", "t", "]"}]}]}], ",", 
               "\[IndentingNewLine]", 
               RowBox[{
                RowBox[{
                 RowBox[{"ActTumor", "'"}], "[", "t", "]"}], "==", 
                RowBox[{
                 RowBox[{"(", 
                  RowBox[{"lambda", "*", "gamma"}], ")"}], "*", 
                 RowBox[{"(", 
                  RowBox[{
                   RowBox[{
                    RowBox[{"fAN", "[", "t", "]"}], "*", 
                    RowBox[{"NN", "[", "t", "]"}]}], "+", 
                   RowBox[{"dA", "[", "t", "]"}]}], ")"}]}]}], ",", 
               "\[IndentingNewLine]", "\[IndentingNewLine]", 
               RowBox[{
                RowBox[{
                 RowBox[{"SD", "'"}], "[", "t", "]"}], "==", 
                RowBox[{"ks", "*", 
                 RowBox[{"(", 
                  RowBox[{"lambda", "*", "gamma"}], ")"}], "*", 
                 RowBox[{"(", 
                  RowBox[{
                   RowBox[{"fAN", "[", "t", "]"}], "*", 
                   RowBox[{"NN", "[", "t", "]"}]}], ")"}]}]}], ",", 
               "\[IndentingNewLine]", 
               RowBox[{
                RowBox[{
                 RowBox[{"CFN", "'"}], "[", "t", "]"}], "==", 
                RowBox[{
                 RowBox[{"(", 
                  RowBox[{"1", "-", "ks"}], ")"}], "*", 
                 RowBox[{"(", 
                  RowBox[{"lambda", "*", "gamma"}], ")"}], "*", 
                 RowBox[{"(", 
                  RowBox[{
                   RowBox[{"fAN", "[", "t", "]"}], "*", 
                   RowBox[{"NN", "[", "t", "]"}]}], ")"}], "*", 
                 FractionBox[
                  RowBox[{"NN", "[", "t", "]"}], 
                  RowBox[{
                   RowBox[{"NN", "[", "t", "]"}], "+", 
                   RowBox[{"DD", "[", "t", "]"}]}]]}]}], ",", 
               "\[IndentingNewLine]", 
               RowBox[{
                RowBox[{
                 RowBox[{"CFD", "'"}], "[", "t", "]"}], "==", 
                RowBox[{
                 RowBox[{"(", 
                  RowBox[{"1", "-", "ks"}], ")"}], "*", 
                 RowBox[{"(", 
                  RowBox[{"lambda", "*", "gamma"}], ")"}], "*", 
                 RowBox[{"dA", "[", "t", "]"}], "*", 
                 FractionBox[
                  RowBox[{"NN", "[", "t", "]"}], 
                  RowBox[{
                   RowBox[{"NN", "[", "t", "]"}], "+", 
                   RowBox[{"DD", "[", "t", "]"}]}]]}]}], ",", 
               "\[IndentingNewLine]", 
               RowBox[{
                RowBox[{
                 RowBox[{"UN", "'"}], "[", "t", "]"}], "==", 
                RowBox[{"kf", "*", "lambda", "*", 
                 RowBox[{"(", 
                  RowBox[{
                   RowBox[{"a", "[", "t", "]"}], "+", 
                   RowBox[{"pa", "[", "t", "]"}]}], ")"}], "*", "nu", "*", 
                 RowBox[{"NN", "[", "t", "]"}]}]}], ",", 
               "\[IndentingNewLine]", 
               RowBox[{
                RowBox[{
                 RowBox[{"NewCells", "'"}], "[", "t", "]"}], "==", 
                RowBox[{"If", "[", 
                 RowBox[{
                  RowBox[{"t", ">", 
                   RowBox[{"Ainj", "[", 
                    RowBox[{"[", 
                    RowBox[{"1", ",", "1"}], "]"}], "]"}]}], ",", 
                  RowBox[{"rho", "*", 
                   RowBox[{"NN", "[", "t", "]"}]}], ",", "0"}], "]"}]}], 
               RowBox[{"(*", " ", 
                RowBox[{
                "start", " ", "counting", " ", "new", " ", "cells", " ", 
                 "from", " ", "the", " ", "moment", " ", "of", " ", "the", 
                 " ", "first", " ", "injection"}], " ", "*)"}], 
               "\[IndentingNewLine]", "\[IndentingNewLine]", ",", 
               RowBox[{"WhenEvent", "[", 
                RowBox[{
                 RowBox[{
                  RowBox[{"NN", "[", "t", "]"}], ">", 
                  RowBox[{"Cd", "/", "Nnor"}]}], ",", 
                 RowBox[{
                  RowBox[{"tEnd", "=", "t"}], ";", 
                  "\"\<StopIntegration\>\""}]}], "]"}]}], 
              "\[IndentingNewLine]", "}"}], "\[IndentingNewLine]", ",", 
             RowBox[{"{", 
              RowBox[{
              "a", ",", "b", ",", "NN", ",", "DD", ",", "pa", ",", "pb", ",", 
               "fFN", ",", "fAN", ",", "dF", ",", "dA", ",", "ActBlood", ",", 
               "ActBloodFrag", ",", "ActOut", ",", "ActOutFrag", ",", 
               "ActTumor", ",", "SD", ",", "CFN", ",", "CFD", ",", "UN", ",", 
               "NewCells"}], "}"}], ",", 
             RowBox[{"{", 
              RowBox[{"t", ",", 
               RowBox[{"tB", "[", 
                RowBox[{"[", "npw", "]"}], "]"}], ",", 
               RowBox[{"tE", "[", 
                RowBox[{"[", "npw", "]"}], "]"}]}], "}"}], 
             "\[IndentingNewLine]", ",", 
             RowBox[{"AccuracyGoal", "->", "10"}], ",", 
             RowBox[{"PrecisionGoal", "->", "10"}]}], "]"}]}], ";", 
          "\[IndentingNewLine]", "\[IndentingNewLine]", 
          RowBox[{
           RowBox[{"apw", "[", 
            RowBox[{"[", "npw", "]"}], "]"}], "=", 
           RowBox[{"First", "[", 
            RowBox[{"a", "/.", "sol"}], "]"}]}], ";", " ", 
          RowBox[{
           RowBox[{"bpw", "[", 
            RowBox[{"[", "npw", "]"}], "]"}], "=", 
           RowBox[{"First", "[", 
            RowBox[{"b", "/.", "sol"}], "]"}]}], ";", " ", 
          RowBox[{
           RowBox[{"NNpw", "[", 
            RowBox[{"[", "npw", "]"}], "]"}], "=", 
           RowBox[{"First", "[", 
            RowBox[{"NN", "/.", "sol"}], "]"}]}], ";", " ", 
          RowBox[{
           RowBox[{"DDpw", "[", 
            RowBox[{"[", "npw", "]"}], "]"}], "=", 
           RowBox[{"First", "[", 
            RowBox[{"DD", "/.", "sol"}], "]"}]}], ";", "\[IndentingNewLine]", 
          RowBox[{
           RowBox[{"papw", "[", 
            RowBox[{"[", "npw", "]"}], "]"}], "=", 
           RowBox[{"First", "[", 
            RowBox[{"pa", "/.", "sol"}], "]"}]}], ";", " ", 
          RowBox[{
           RowBox[{"pbpw", "[", 
            RowBox[{"[", "npw", "]"}], "]"}], "=", 
           RowBox[{"First", "[", 
            RowBox[{"pb", "/.", "sol"}], "]"}]}], ";", " ", 
          RowBox[{
           RowBox[{"fFNpw", "[", 
            RowBox[{"[", "npw", "]"}], "]"}], "=", 
           RowBox[{"First", "[", 
            RowBox[{"fFN", "/.", "sol"}], "]"}]}], ";", " ", 
          RowBox[{
           RowBox[{"fANpw", "[", 
            RowBox[{"[", "npw", "]"}], "]"}], "=", 
           RowBox[{"First", "[", 
            RowBox[{"fAN", "/.", "sol"}], "]"}]}], ";", " ", 
          RowBox[{
           RowBox[{"dFpw", "[", 
            RowBox[{"[", "npw", "]"}], "]"}], "=", 
           RowBox[{"First", "[", 
            RowBox[{"dF", "/.", "sol"}], "]"}]}], ";", "  ", 
          RowBox[{
           RowBox[{"dApw", "[", 
            RowBox[{"[", "npw", "]"}], "]"}], "=", 
           RowBox[{"First", "[", 
            RowBox[{"dA", "/.", "sol"}], "]"}]}], ";", 
          StyleBox["\[IndentingNewLine]",
           Background->GrayLevel[0.85]], 
          RowBox[{
           RowBox[{"ActBloodpw", "[", 
            RowBox[{"[", "npw", "]"}], "]"}], "=", 
           RowBox[{"First", "[", 
            RowBox[{"ActBlood", "/.", "sol"}], "]"}]}], ";", 
          RowBox[{
           RowBox[{"ActBloodFragpw", "[", 
            RowBox[{"[", "npw", "]"}], "]"}], "=", 
           RowBox[{"First", "[", 
            RowBox[{"ActBloodFrag", "/.", "sol"}], "]"}]}], ";", 
          RowBox[{
           RowBox[{"ActOutpw", "[", 
            RowBox[{"[", "npw", "]"}], "]"}], "=", 
           RowBox[{"First", "[", 
            RowBox[{"ActOut", "/.", "sol"}], "]"}]}], ";", 
          RowBox[{
           RowBox[{"ActOutFragpw", "[", 
            RowBox[{"[", "npw", "]"}], "]"}], "=", 
           RowBox[{"First", "[", 
            RowBox[{"ActOutFrag", "/.", "sol"}], "]"}]}], ";", 
          RowBox[{
           RowBox[{"ActTumorpw", "[", 
            RowBox[{"[", "npw", "]"}], "]"}], "=", 
           RowBox[{"First", "[", 
            RowBox[{"ActTumor", "/.", "sol"}], "]"}]}], ";", 
          RowBox[{
           RowBox[{"SDpw", "[", 
            RowBox[{"[", "npw", "]"}], "]"}], "=", 
           RowBox[{"First", "[", 
            RowBox[{"SD", "/.", "sol"}], "]"}]}], ";", 
          RowBox[{
           RowBox[{"CFNpw", "[", 
            RowBox[{"[", "npw", "]"}], "]"}], "=", 
           RowBox[{"First", "[", 
            RowBox[{"CFN", "/.", "sol"}], "]"}]}], ";", 
          RowBox[{
           RowBox[{"CFDpw", "[", 
            RowBox[{"[", "npw", "]"}], "]"}], "=", 
           RowBox[{"First", "[", 
            RowBox[{"CFD", "/.", "sol"}], "]"}]}], ";", 
          RowBox[{
           RowBox[{"UNpw", "[", 
            RowBox[{"[", "npw", "]"}], "]"}], "=", 
           RowBox[{"First", "[", 
            RowBox[{"UN", "/.", "sol"}], "]"}]}], ";", "\[IndentingNewLine]", 
          RowBox[{
           RowBox[{"NewCellspw", "[", 
            RowBox[{"[", "npw", "]"}], "]"}], "=", 
           RowBox[{"First", "[", 
            RowBox[{"NewCells", "/.", "sol"}], "]"}]}], ";", 
          "\[IndentingNewLine]", "\[IndentingNewLine]", 
          RowBox[{"If", "[", 
           RowBox[{
            RowBox[{"npw", "<", "Npw"}], ",", "\[IndentingNewLine]", 
            RowBox[{"(*", 
             RowBox[{"renew", " ", "initial", " ", "conditions"}], "*)"}], 
            "\[IndentingNewLine]", "\[IndentingNewLine]", 
            RowBox[{
             RowBox[{"If", "[", 
              RowBox[{
               RowBox[{
                RowBox[{"Ainj", "[", 
                 RowBox[{"[", 
                  RowBox[{"1", ",", "1"}], "]"}], "]"}], "==", "0"}], 
               "\[IndentingNewLine]", ",", 
               RowBox[{
                RowBox[{"a0", "=", 
                 RowBox[{
                  RowBox[{
                   RowBox[{"apw", "[", 
                    RowBox[{"[", "npw", "]"}], "]"}], "[", 
                   RowBox[{"tE", "[", 
                    RowBox[{"[", "npw", "]"}], "]"}], "]"}], "+", 
                  RowBox[{
                   RowBox[{"Ainj", "[", 
                    RowBox[{"[", 
                    RowBox[{
                    RowBox[{"npw", "+", "1"}], ",", "2"}], "]"}], "]"}], "/", 
                   "V"}]}]}], ";", 
                RowBox[{"b0", "=", 
                 RowBox[{
                  RowBox[{
                   RowBox[{"bpw", "[", 
                    RowBox[{"[", "npw", "]"}], "]"}], "[", 
                   RowBox[{"tE", "[", 
                    RowBox[{"[", "npw", "]"}], "]"}], "]"}], "+", 
                  RowBox[{
                   RowBox[{"Ainj", "[", 
                    RowBox[{"[", 
                    RowBox[{
                    RowBox[{"npw", "+", "1"}], ",", "3"}], "]"}], "]"}], "/", 
                   "V"}]}]}]}], "\[IndentingNewLine]", ",", 
               RowBox[{
                RowBox[{"a0", "=", 
                 RowBox[{
                  RowBox[{
                   RowBox[{"apw", "[", 
                    RowBox[{"[", "npw", "]"}], "]"}], "[", 
                   RowBox[{"tE", "[", 
                    RowBox[{"[", "npw", "]"}], "]"}], "]"}], "+", 
                  RowBox[{
                   RowBox[{"Ainj", "[", 
                    RowBox[{"[", 
                    RowBox[{"npw", ",", "2"}], "]"}], "]"}], "/", "V"}]}]}], 
                ";", 
                RowBox[{"b0", "=", 
                 RowBox[{
                  RowBox[{
                   RowBox[{"bpw", "[", 
                    RowBox[{"[", "npw", "]"}], "]"}], "[", 
                   RowBox[{"tE", "[", 
                    RowBox[{"[", "npw", "]"}], "]"}], "]"}], "+", 
                  RowBox[{
                   RowBox[{"Ainj", "[", 
                    RowBox[{"[", 
                    RowBox[{"npw", ",", "3"}], "]"}], "]"}], "/", 
                   "V"}]}]}]}]}], "]"}], ";", "\[IndentingNewLine]", 
             "\[IndentingNewLine]", 
             RowBox[{"NN0", "=", 
              RowBox[{
               RowBox[{"NNpw", "[", 
                RowBox[{"[", "npw", "]"}], "]"}], "[", 
               RowBox[{"tE", "[", 
                RowBox[{"[", "npw", "]"}], "]"}], "]"}]}], ";", 
             RowBox[{"DD0", "=", 
              RowBox[{
               RowBox[{"DDpw", "[", 
                RowBox[{"[", "npw", "]"}], "]"}], "[", 
               RowBox[{"tE", "[", 
                RowBox[{"[", "npw", "]"}], "]"}], "]"}]}], ";", 
             RowBox[{"pa0", "=", 
              RowBox[{
               RowBox[{"papw", "[", 
                RowBox[{"[", "npw", "]"}], "]"}], "[", 
               RowBox[{"tE", "[", 
                RowBox[{"[", "npw", "]"}], "]"}], "]"}]}], ";", 
             RowBox[{"pb0", "=", 
              RowBox[{
               RowBox[{"pbpw", "[", 
                RowBox[{"[", "npw", "]"}], "]"}], "[", 
               RowBox[{"tE", "[", 
                RowBox[{"[", "npw", "]"}], "]"}], "]"}]}], ";", 
             "\[IndentingNewLine]", 
             RowBox[{"fFN0", "=", 
              RowBox[{
               RowBox[{"fFNpw", "[", 
                RowBox[{"[", "npw", "]"}], "]"}], "[", 
               RowBox[{"tE", "[", 
                RowBox[{"[", "npw", "]"}], "]"}], "]"}]}], ";", 
             RowBox[{"fAN0", "=", 
              RowBox[{
               RowBox[{"fANpw", "[", 
                RowBox[{"[", "npw", "]"}], "]"}], "[", 
               RowBox[{"tE", "[", 
                RowBox[{"[", "npw", "]"}], "]"}], "]"}]}], ";", 
             "\[IndentingNewLine]", 
             RowBox[{"dF0", "=", 
              RowBox[{
               RowBox[{"dFpw", "[", 
                RowBox[{"[", "npw", "]"}], "]"}], "[", 
               RowBox[{"tE", "[", 
                RowBox[{"[", "npw", "]"}], "]"}], "]"}]}], ";", 
             RowBox[{"dA0", "=", 
              RowBox[{
               RowBox[{"dApw", "[", 
                RowBox[{"[", "npw", "]"}], "]"}], "[", 
               RowBox[{"tE", "[", 
                RowBox[{"[", "npw", "]"}], "]"}], "]"}]}], ";", 
             RowBox[{"ActBlood0", "=", 
              RowBox[{
               RowBox[{"ActBloodpw", "[", 
                RowBox[{"[", "npw", "]"}], "]"}], "[", 
               RowBox[{"tE", "[", 
                RowBox[{"[", "npw", "]"}], "]"}], "]"}]}], ";", 
             RowBox[{"ActBloodFrag0", "=", 
              RowBox[{
               RowBox[{"ActBloodFragpw", "[", 
                RowBox[{"[", "npw", "]"}], "]"}], "[", 
               RowBox[{"tE", "[", 
                RowBox[{"[", "npw", "]"}], "]"}], "]"}]}], ";", 
             RowBox[{"ActOut0", "=", 
              RowBox[{
               RowBox[{"ActOutpw", "[", 
                RowBox[{"[", "npw", "]"}], "]"}], "[", 
               RowBox[{"tE", "[", 
                RowBox[{"[", "npw", "]"}], "]"}], "]"}]}], ";", 
             RowBox[{"ActOutFrag0", "=", 
              RowBox[{
               RowBox[{"ActOutFragpw", "[", 
                RowBox[{"[", "npw", "]"}], "]"}], "[", 
               RowBox[{"tE", "[", 
                RowBox[{"[", "npw", "]"}], "]"}], "]"}]}], ";", 
             RowBox[{"ActTumor0", "=", 
              RowBox[{
               RowBox[{"ActTumorpw", "[", 
                RowBox[{"[", "npw", "]"}], "]"}], "[", 
               RowBox[{"tE", "[", 
                RowBox[{"[", "npw", "]"}], "]"}], "]"}]}], ";", 
             "\[IndentingNewLine]", 
             RowBox[{"SD0", "=", 
              RowBox[{
               RowBox[{"SDpw", "[", 
                RowBox[{"[", "npw", "]"}], "]"}], "[", 
               RowBox[{"tE", "[", 
                RowBox[{"[", "npw", "]"}], "]"}], "]"}]}], ";", 
             "\[IndentingNewLine]", 
             RowBox[{"CFN0", "=", 
              RowBox[{
               RowBox[{"CFNpw", "[", 
                RowBox[{"[", "npw", "]"}], "]"}], "[", 
               RowBox[{"tE", "[", 
                RowBox[{"[", "npw", "]"}], "]"}], "]"}]}], ";", 
             "\[IndentingNewLine]", 
             RowBox[{"CFD0", "=", 
              RowBox[{
               RowBox[{"CFDpw", "[", 
                RowBox[{"[", "npw", "]"}], "]"}], "[", 
               RowBox[{"tE", "[", 
                RowBox[{"[", "npw", "]"}], "]"}], "]"}]}], ";", 
             "\[IndentingNewLine]", 
             RowBox[{"UN0", "=", 
              RowBox[{
               RowBox[{"UNpw", "[", 
                RowBox[{"[", "npw", "]"}], "]"}], "[", 
               RowBox[{"tE", "[", 
                RowBox[{"[", "npw", "]"}], "]"}], "]"}]}], ";", 
             "\[IndentingNewLine]", 
             RowBox[{"NewCells0", "=", 
              RowBox[{
               RowBox[{"NewCellspw", "[", 
                RowBox[{"[", "npw", "]"}], "]"}], "[", 
               RowBox[{"tE", "[", 
                RowBox[{"[", "npw", "]"}], "]"}], "]"}]}], ";", 
             "\[IndentingNewLine]", "\[IndentingNewLine]", 
             RowBox[{"(*", 
              RowBox[{"renew", " ", "time", " ", "frame"}], "*)"}], 
             "\[IndentingNewLine]", 
             RowBox[{
              RowBox[{"tB", "[", 
               RowBox[{"[", 
                RowBox[{"npw", "+", "1"}], "]"}], "]"}], "=", 
              RowBox[{"tE", "[", 
               RowBox[{"[", "npw", "]"}], "]"}]}], ";", "\[IndentingNewLine]",
              "\[IndentingNewLine]", 
             RowBox[{"If", "[", 
              RowBox[{
               RowBox[{
                RowBox[{"Ainj", "[", 
                 RowBox[{"[", 
                  RowBox[{"1", ",", "1"}], "]"}], "]"}], "==", "0"}], ",", 
               RowBox[{"If", "[", 
                RowBox[{
                 RowBox[{"Npw", ">", 
                  RowBox[{"npw", "+", "1"}]}], ",", 
                 RowBox[{
                  RowBox[{"tE", "[", 
                   RowBox[{"[", 
                    RowBox[{"npw", "+", "1"}], "]"}], "]"}], "=", 
                  RowBox[{"Ainj", "[", 
                   RowBox[{"[", 
                    RowBox[{
                    RowBox[{"npw", "+", "2"}], ",", "1"}], "]"}], "]"}]}], 
                 ",", 
                 RowBox[{
                  RowBox[{"tE", "[", 
                   RowBox[{"[", 
                    RowBox[{"npw", "+", "1"}], "]"}], "]"}], "=", "tEnd"}]}], 
                "]"}], ",", "\[IndentingNewLine]", 
               RowBox[{"If", "[", 
                RowBox[{
                 RowBox[{"Npw", ">", 
                  RowBox[{"npw", "+", "1"}]}], ",", 
                 RowBox[{
                  RowBox[{"tE", "[", 
                   RowBox[{"[", 
                    RowBox[{"npw", "+", "1"}], "]"}], "]"}], "=", 
                  RowBox[{"Ainj", "[", 
                   RowBox[{"[", 
                    RowBox[{
                    RowBox[{"npw", "+", "1"}], ",", "1"}], "]"}], "]"}]}], 
                 ",", 
                 RowBox[{
                  RowBox[{"tE", "[", 
                   RowBox[{"[", 
                    RowBox[{"npw", "+", "1"}], "]"}], "]"}], "=", "tEnd"}]}], 
                "]"}]}], "]"}], ";"}]}], "]"}]}]}], "\[IndentingNewLine]", 
        "]"}], ";", "\[IndentingNewLine]", 
       RowBox[{"npw", "--"}], ";", "\[IndentingNewLine]", 
       RowBox[{"(*", " ", 
        RowBox[{
        "It", " ", "will", " ", "be", " ", "convenient", " ", "to", " ", 
         "have", " ", "estimation", " ", "of", " ", "minimal", " ", "viable", 
         " ", "cell", " ", "number", " ", "here"}], " ", "*)"}], 
       "\[IndentingNewLine]", 
       RowBox[{"TableNN", "=", 
        RowBox[{"If", "[", 
         RowBox[{
          RowBox[{
           RowBox[{"Ainj", "[", 
            RowBox[{"[", 
             RowBox[{"1", ",", "1"}], "]"}], "]"}], "==", "0"}], ",", 
          "\[IndentingNewLine]", 
          RowBox[{"Table", "[", 
           RowBox[{
            RowBox[{"If", "[", 
             RowBox[{
              RowBox[{"NumberQ", "[", 
               RowBox[{
                RowBox[{"NMinimize", "[", 
                 RowBox[{
                  RowBox[{"{", 
                   RowBox[{
                    RowBox[{"Nnor", "*", 
                    RowBox[{"(", 
                    RowBox[{
                    RowBox[{"NNpw", "[", 
                    RowBox[{"[", "nn", "]"}], "]"}], "[", "t", "]"}], ")"}]}],
                     ",", 
                    RowBox[{"t", ">", 
                    RowBox[{"tB", "[", 
                    RowBox[{"[", "nn", "]"}], "]"}]}], ",", 
                    RowBox[{"t", "<", 
                    RowBox[{"Min", "[", 
                    RowBox[{"tEnd", ",", 
                    RowBox[{"tE", "[", 
                    RowBox[{"[", "nn", "]"}], "]"}]}], "]"}]}]}], "}"}], ",", 
                  "t"}], "]"}], "[", 
                RowBox[{"[", "1", "]"}], "]"}], "]"}], ",", 
              RowBox[{"NMinimize", "[", 
               RowBox[{
                RowBox[{"{", 
                 RowBox[{
                  RowBox[{"Nnor", "*", 
                   RowBox[{"(", 
                    RowBox[{
                    RowBox[{"NNpw", "[", 
                    RowBox[{"[", "nn", "]"}], "]"}], "[", "t", "]"}], ")"}]}],
                   ",", 
                  RowBox[{"t", ">", 
                   RowBox[{"tB", "[", 
                    RowBox[{"[", "nn", "]"}], "]"}]}], ",", 
                  RowBox[{"t", "<", 
                   RowBox[{"Min", "[", 
                    RowBox[{"tEnd", ",", 
                    RowBox[{"tE", "[", 
                    RowBox[{"[", "nn", "]"}], "]"}]}], "]"}]}]}], "}"}], ",", 
                "t"}], "]"}], ",", 
              RowBox[{"{", 
               RowBox[{"Cd", ",", 
                RowBox[{"t", "->", "0"}]}], "}"}]}], "]"}], ",", 
            RowBox[{"{", 
             RowBox[{"nn", ",", "1", ",", "npw"}], "}"}]}], "]"}], ",", 
          RowBox[{"Table", "[", 
           RowBox[{
            RowBox[{"If", "[", 
             RowBox[{
              RowBox[{"NumberQ", "[", 
               RowBox[{
                RowBox[{"NMinimize", "[", 
                 RowBox[{
                  RowBox[{"{", 
                   RowBox[{
                    RowBox[{"Nnor", "*", 
                    RowBox[{"(", 
                    RowBox[{
                    RowBox[{"NNpw", "[", 
                    RowBox[{"[", "nn", "]"}], "]"}], "[", "t", "]"}], ")"}]}],
                     ",", 
                    RowBox[{"t", ">", 
                    RowBox[{"tB", "[", 
                    RowBox[{"[", "nn", "]"}], "]"}]}], ",", 
                    RowBox[{"t", "<", 
                    RowBox[{"Min", "[", 
                    RowBox[{"tEnd", ",", 
                    RowBox[{"tE", "[", 
                    RowBox[{"[", "nn", "]"}], "]"}]}], "]"}]}]}], "}"}], ",", 
                  "t"}], "]"}], "[", 
                RowBox[{"[", "1", "]"}], "]"}], "]"}], ",", 
              RowBox[{"NMinimize", "[", 
               RowBox[{
                RowBox[{"{", 
                 RowBox[{
                  RowBox[{"Nnor", "*", 
                   RowBox[{"(", 
                    RowBox[{
                    RowBox[{"NNpw", "[", 
                    RowBox[{"[", "nn", "]"}], "]"}], "[", "t", "]"}], ")"}]}],
                   ",", 
                  RowBox[{"t", ">", 
                   RowBox[{"tB", "[", 
                    RowBox[{"[", "nn", "]"}], "]"}]}], ",", 
                  RowBox[{"t", "<", 
                   RowBox[{"Min", "[", 
                    RowBox[{"tEnd", ",", 
                    RowBox[{"tE", "[", 
                    RowBox[{"[", "nn", "]"}], "]"}]}], "]"}]}]}], "}"}], ",", 
                "t"}], "]"}], ",", 
              RowBox[{"{", 
               RowBox[{"Cd", ",", 
                RowBox[{"t", "->", "0"}]}], "}"}]}], "]"}], ",", 
            RowBox[{"{", 
             RowBox[{"nn", ",", "2", ",", "npw"}], "}"}]}], "]"}]}], "]"}]}], 
       ";", "\[IndentingNewLine]", "\[IndentingNewLine]", 
       RowBox[{"Nn", "=", 
        RowBox[{"Max", "[", 
         RowBox[{"0", ",", 
          RowBox[{"Min", "[", 
           RowBox[{"TableNN", "[", 
            RowBox[{"[", 
             RowBox[{"All", ",", "1"}], "]"}], "]"}], "]"}]}], "]"}]}], ";", 
       "\[IndentingNewLine]", "\[IndentingNewLine]", 
       RowBox[{"tminNn", "=", 
        RowBox[{"t", "/.", 
         RowBox[{
          RowBox[{"TableNN", "[", 
           RowBox[{"[", 
            RowBox[{
             RowBox[{"Position", "[", 
              RowBox[{
               RowBox[{"TableNN", "[", 
                RowBox[{"[", 
                 RowBox[{"All", ",", "1"}], "]"}], "]"}], ",", "Nn"}], "]"}], 
             "[", 
             RowBox[{"[", 
              RowBox[{"1", ",", "1"}], "]"}], "]"}], "]"}], "]"}], "[", 
          RowBox[{"[", "2", "]"}], "]"}]}]}], ";"}], "]"}], ";", 
     "\[IndentingNewLine]", "\[IndentingNewLine]", 
     RowBox[{"Return", "[", "Nn", "]"}]}], ")"}]}]}]], "Input",
 CellGroupingRules->{"GroupTogetherGrouping", 10000.},
 CellChangeTimes->{{3.8952562184488974`*^9, 3.895256237654089*^9}, {
   3.895256358563819*^9, 3.8952563854023247`*^9}, {3.8952564928155565`*^9, 
   3.8952565101171737`*^9}, {3.8952568683599195`*^9, 
   3.8952569503819017`*^9}, {3.895257141843793*^9, 3.8952572894633656`*^9}, {
   3.8952573212381563`*^9, 3.89525734356174*^9}, {3.8952594531829042`*^9, 
   3.895259556625016*^9}, {3.8952596191317406`*^9, 3.8952596822816534`*^9}, {
   3.895259810619825*^9, 3.895259939782531*^9}, {3.8952599776604204`*^9, 
   3.895259980320475*^9}, {3.8952601728929873`*^9, 3.895260191369384*^9}, {
   3.8952608676841936`*^9, 3.895260903997825*^9}, {3.8952609904575615`*^9, 
   3.8952609922978907`*^9}, {3.8953295151992273`*^9, 3.895329535982579*^9}, {
   3.895329583871623*^9, 3.895329683932899*^9}, {3.8953298756085258`*^9, 
   3.895329883562171*^9}, {3.8953301246110525`*^9, 3.8953301277811604`*^9}, {
   3.8953301615085325`*^9, 3.895330214804875*^9}, {3.895330266547863*^9, 
   3.895330267913246*^9}, {3.895330388460003*^9, 3.895330401153698*^9}, {
   3.8953306008145742`*^9, 3.8953306143192825`*^9}, {3.8953306599223614`*^9, 
   3.8953306614564905`*^9}, {3.895331049433084*^9, 3.895331085406292*^9}, {
   3.8953318332786922`*^9, 3.8953318404645047`*^9}, {3.895332009944699*^9, 
   3.89533202033698*^9}, {3.895334433440138*^9, 3.895334483577313*^9}, 
   3.895335690549591*^9, {3.895340404485715*^9, 3.8953404246458015`*^9}, 
   3.8953408061263733`*^9, {3.8953413409038973`*^9, 3.895341423661845*^9}, 
   3.8953414717026434`*^9, {3.895341524429511*^9, 3.895341593518033*^9}, {
   3.895341671051491*^9, 3.8953416739733443`*^9}, {3.8953431388228354`*^9, 
   3.895343139911441*^9}, {3.895344843858123*^9, 3.8953448475768533`*^9}, {
   3.8953457301993084`*^9, 3.89534579617764*^9}, {3.8953458383100915`*^9, 
   3.895345906755596*^9}, {3.8953463725873346`*^9, 3.895346405435774*^9}, {
   3.8953465739757304`*^9, 3.8953465830049057`*^9}, {3.8953469274640603`*^9, 
   3.8953469699537053`*^9}, {3.895347391634286*^9, 3.895347623895677*^9}, {
   3.8953479762460318`*^9, 3.8953480634978957`*^9}, {3.89559822104548*^9, 
   3.8955982301564245`*^9}, {3.8955983266902833`*^9, 3.895598354342472*^9}, {
   3.8955984006892047`*^9, 3.8955984024428997`*^9}, {3.895603451874582*^9, 
   3.895603524068051*^9}, {3.8956035633734484`*^9, 3.8956035640234385`*^9}, {
   3.895604905423156*^9, 3.89560491744306*^9}, {3.895604977558407*^9, 
   3.8956052299669*^9}, {3.8956052964931135`*^9, 3.89560539405544*^9}, {
   3.8956055414387493`*^9, 3.8956056224350142`*^9}, {3.8956056621098547`*^9, 
   3.8956058955131054`*^9}, {3.895605928366125*^9, 3.8956061743732543`*^9}, {
   3.895606210904436*^9, 3.895606407184935*^9}, {3.895606612693452*^9, 
   3.8956067102047887`*^9}, {3.8956067435653925`*^9, 3.895606744387158*^9}, {
   3.895608164835085*^9, 3.8956081661333957`*^9}, 3.895608207333234*^9, {
   3.8956083194864483`*^9, 3.8956084026131897`*^9}, 3.8956873004169755`*^9, {
   3.895687357392184*^9, 3.895687359865984*^9}, {3.8956874026095543`*^9, 
   3.8956874290333548`*^9}, {3.8956875450934167`*^9, 
   3.8956875465507655`*^9}, {3.895687692989284*^9, 3.8956876971603365`*^9}, {
   3.8956879180490074`*^9, 3.895687927095484*^9}, {3.89568797976761*^9, 
   3.895688064722491*^9}, {3.895688096373048*^9, 3.8956880992402463`*^9}, {
   3.8956882172228727`*^9, 3.8956882226506276`*^9}, {3.8956882919075813`*^9, 
   3.8956883134609985`*^9}, {3.895688354126169*^9, 3.895688356589354*^9}, {
   3.8956883964610014`*^9, 3.8956885013148127`*^9}, 3.8957582888422737`*^9, {
   3.8957801584936533`*^9, 3.8957801795416594`*^9}, 3.895780255437251*^9, {
   3.895780313648678*^9, 3.8957803137973623`*^9}, {3.895780356068539*^9, 
   3.8957803564946256`*^9}, {3.895839806639579*^9, 3.895839814128991*^9}, {
   3.895839878229042*^9, 3.895839880108798*^9}, {3.8962721362800694`*^9, 
   3.896272143264612*^9}, {3.896355590826063*^9, 3.8963555929503307`*^9}, {
   3.8963560391522264`*^9, 3.8963560392591453`*^9}, {3.8963600907529006`*^9, 
   3.8963601177753997`*^9}, {3.8963601486762705`*^9, 
   3.8963601824287124`*^9}, {3.8963687487359853`*^9, 
   3.8963687538427067`*^9}, {3.896963722253874*^9, 3.8969637334659967`*^9}, {
   3.8974172142932777`*^9, 3.897417237024299*^9}, 3.8974855924790306`*^9, {
   3.897485729797818*^9, 3.897485758022575*^9}, {3.8976507354068785`*^9, 
   3.8976507433220015`*^9}, {3.8976750564761143`*^9, 3.897675080241392*^9}, {
   3.8976753347033005`*^9, 3.8976753787136183`*^9}, {3.9018189916600924`*^9, 
   3.9018189929431777`*^9}, {3.90182676894847*^9, 3.9018268010611086`*^9}, 
   3.90182692653148*^9, {3.901827949018847*^9, 3.9018279557552485`*^9}, {
   3.9018289152334504`*^9, 3.901828916447276*^9}, {3.9018293200355043`*^9, 
   3.9018293278388877`*^9}, {3.901829422583851*^9, 3.9018294300473075`*^9}, {
   3.90182947203728*^9, 3.9018294726408496`*^9}, {3.9018295116378474`*^9, 
   3.9018295633364806`*^9}, {3.9018296017280974`*^9, 3.901829602459921*^9}, {
   3.901829653925655*^9, 3.9018296566469545`*^9}, {3.9018296871986313`*^9, 
   3.9018296877497168`*^9}, {3.9018298001357484`*^9, 3.901829800837178*^9}, 
   3.9031070568010445`*^9, {3.9031108839788446`*^9, 3.90311088419979*^9}, {
   3.9031128190665183`*^9, 3.9031128223011694`*^9}, 3.903113199333559*^9, {
   3.9031178291451674`*^9, 3.903117830903075*^9}, {3.9031900607452374`*^9, 
   3.9031900609080954`*^9}, {3.9044104481007957`*^9, 
   3.9044104557289963`*^9}, {3.9044113866545663`*^9, 3.904411387821599*^9}, {
   3.9044117196159906`*^9, 3.904411725940036*^9}, {3.904414212613327*^9, 
   3.9044142186282644`*^9}, {3.904736028624405*^9, 3.9047360375840635`*^9}, 
   3.904736666542003*^9, {3.9053629373607783`*^9, 3.9053629462094326`*^9}, 
   3.9053630196293077`*^9, {3.905363065388997*^9, 3.905363103386481*^9}, {
   3.9053631482826552`*^9, 3.905363193280365*^9}, {3.9053638855313015`*^9, 
   3.9053639019399943`*^9}, {3.9053639574966145`*^9, 
   3.9053639605827117`*^9}, {3.9053640241696787`*^9, 
   3.9053640271689167`*^9}, {3.9053644121663933`*^9, 
   3.9053644225789523`*^9}, {3.9161754552446795`*^9, 3.916175464003583*^9}, {
   3.9219388801540303`*^9, 3.9219389838033895`*^9}, {3.9219393797936316`*^9, 
   3.9219393807135954`*^9}},
 CellLabel->"In[2]:=",ExpressionUUID->"0534c11e-d53d-4580-a7f3-ad3ddd80bbdf"],

Cell[BoxData[
 RowBox[{
  RowBox[{"SetBasicParameterValues", "[", "]"}], ":=", 
  RowBox[{"(", 
   StyleBox["\[IndentingNewLine]",
    FontSize->18,
    Background->RGBColor[0.88, 1, 0.88]], 
   RowBox[{
    RowBox[{"Nnor", "=", 
     RowBox[{"10", "^", "5"}]}], ";", " ", 
    RowBox[{"(*", " ", 
     RowBox[{
      RowBox[{"due", " ", "to", " ", "numerical", " ", "pecularities"}], ",", 
      " ", 
      RowBox[{
      "it", " ", "is", " ", "better", " ", "to", " ", "use", " ", "this", " ",
        "normalization", " ", "number", " ", "of", " ", "cells"}]}], " ", 
     "*)"}], 
    StyleBox["\[IndentingNewLine]",
     Background->RGBColor[0.88, 1, 0.88]], "\[IndentingNewLine]", 
    RowBox[{"lambda", "=", "0.07"}], ";", 
    RowBox[{"(*", " ", 
     RowBox[{"radionuclide", " ", "decay", " ", "rate"}], " ", "*)"}], 
    "\[IndentingNewLine]", 
    RowBox[{"kon", "=", "11.15"}], ";", " ", 
    RowBox[{"(*", " ", 
     RowBox[{"antibody", "-", 
      RowBox[{"receptor", " ", "association", " ", "rate"}]}], " ", "*)"}], 
    "\[IndentingNewLine]", 
    RowBox[{"kappac", "=", "0.1"}], ";", 
    RowBox[{"(*", " ", 
     RowBox[{"antibody", " ", "clearance", " ", "rate", " ", 
      RowBox[{"(", 
       RowBox[{"0.04", "-", "0.28"}], ")"}]}], " ", "*)"}], " ", 
    "\[IndentingNewLine]", 
    RowBox[{"kappap", "=", "1"}], ";", " ", 
    RowBox[{"(*", " ", 
     RowBox[{"antibody", " ", "fragments", " ", "clearance", " ", "rate", " ", 
      RowBox[{"(", 
       RowBox[{"0.4", "-", "4."}], ")"}]}], " ", "*)"}], " ", 
    "\[IndentingNewLine]", 
    RowBox[{"gamma", "=", 
     RowBox[{"2.1", "*", 
      RowBox[{"Nnor", "/", 
       RowBox[{"10", "^", "7"}]}]}]}], ";", " ", 
    RowBox[{"(*", " ", 
     RowBox[{
     "number", " ", "of", " ", "receptors", " ", "of", " ", "Nnor", " ", 
      "cancer", " ", "cells", " ", 
      RowBox[{"(", 
       RowBox[{"0.13", "-", "10"}], ")"}], "*", 
      RowBox[{"Nnor", "/", 
       RowBox[{"10", "^", "7"}]}]}], " ", "*)"}], " ", "\[IndentingNewLine]", 
    RowBox[{"V", "=", "1."}], ";", " ", 
    RowBox[{"(*", " ", 
     RowBox[{"volume", " ", "of", " ", "drug", " ", "distribution", " ", 
      RowBox[{"(", 
       RowBox[{"0.75", "-", "1.5"}], ")"}]}], " ", "*)"}], 
    StyleBox["\[IndentingNewLine]",
     Background->RGBColor[1, 1, 0]], 
    RowBox[{"nu", "=", 
     RowBox[{"0.015", "*", 
      RowBox[{"Nnor", "/", 
       RowBox[{"10", "^", "7"}]}]}]}], ";", " ", 
    RowBox[{"(*", " ", 
     RowBox[{
     "volume", " ", "of", " ", "lesion", " ", "with", " ", "Nnor", " ", 
      "cancer", " ", "cells"}], " ", "*)"}], "\[IndentingNewLine]", 
    RowBox[{"ks", "=", "0.3"}], ";", " ", 
    RowBox[{"(*", " ", 
     RowBox[{
      RowBox[{"relative", " ", "significance", " ", "of", " ", "self"}], "-", 
      RowBox[{"dose", " ", 
       RowBox[{"(", 
        RowBox[{"0.1", "-", "0.5"}], ")"}]}]}], " ", "*)"}], 
    "\[IndentingNewLine]", "\[IndentingNewLine]", 
    RowBox[{"rho", "=", "0.34"}], ";", " ", 
    RowBox[{"(*", " ", 
     RowBox[{"cancer", " ", "cells", " ", "proliferation", " ", "rate", " ", 
      RowBox[{"(", 
       RowBox[{"0.15", "-", "0.7"}], ")"}]}], " ", "*)"}], 
    "\[IndentingNewLine]", 
    RowBox[{"omega", "=", "0.05"}], ";", " ", 
    RowBox[{"(*", " ", 
     RowBox[{"damaged", " ", "cells", " ", "death", " ", "rate", " ", 
      RowBox[{"(", 
       RowBox[{"0.005", "-", "0.5"}], ")"}]}], " ", "*)"}], 
    "\[IndentingNewLine]", 
    RowBox[{"alpha", "=", "500"}], ";", " ", 
    RowBox[{"(*", " ", 
     RowBox[{"cancer", " ", "cells", " ", "radiosensitivity", " ", 
      RowBox[{"(", 
       RowBox[{"50", "-", 
        RowBox[{"5", "000"}]}], ")"}]}], " ", "*)"}], "\[IndentingNewLine]", 
    RowBox[{"eta", "=", "1780"}], ";", " ", 
    RowBox[{"(*", " ", 
     RowBox[{"coefficient", " ", "of", " ", "drug", " ", "impurity", " ", 
      RowBox[{"(", 
       RowBox[{"0", "-", 
        RowBox[{"10", "^", "5"}]}], ")"}]}], " ", "*)"}], 
    "\[IndentingNewLine]", 
    RowBox[{"kf", "=", "0.05"}], ";", " ", 
    RowBox[{"(*", " ", 
     RowBox[{
     "significance", " ", "of", " ", "unanchored", " ", "nuclides", " ", 
      "decays", " ", 
      RowBox[{"(", 
       RowBox[{"0.01", "-", "0.25"}], ")"}]}], " ", "*)"}], 
    "\[IndentingNewLine]", 
    RowBox[{"N0", "=", 
     RowBox[{"3.", "*", 
      RowBox[{
       RowBox[{"10", "^", "7"}], "/", "Nnor"}]}]}], ";", " ", 
    RowBox[{"(*", " ", 
     RowBox[{
      RowBox[{
      "initial", " ", "number", " ", "of", " ", "viable", " ", "cancer", " ", 
       "cells"}], ",", " ", 
      RowBox[{"xNnor", " ", 
       RowBox[{"(", 
        RowBox[{"1", "-", "10"}], ")"}], "*", 
       RowBox[{"Nnor", "/", 
        RowBox[{"10", "^", "7"}]}]}]}], " ", "*)"}], "\[IndentingNewLine]", 
    RowBox[{"D0", "=", "0"}], ";", 
    RowBox[{"(*", 
     RowBox[{
      RowBox[{"0.1", "/", "Nnor"}], ";"}], " ", "*)"}], 
    RowBox[{"(*", " ", 
     RowBox[{
      RowBox[{
       RowBox[{
       "initial", " ", "number", " ", "of", " ", "damaged", " ", "cancer", 
        " ", 
        RowBox[{"cells", " ", "--"}], " ", "use", " ", "non"}], "-", 
       RowBox[{
       "zero", " ", "value", " ", "if", " ", "considering", " ", "fraction", 
        " ", "of", " ", "receptors", " ", "of", " ", "damaged", " ", 
        "cells"}]}], ",", " ", 
      RowBox[{"to", " ", "avoid", " ", "division", " ", "by", " ", "zero"}]}],
      "*)"}], "\[IndentingNewLine]", 
    RowBox[{"nCpm", "=", "0.000076"}], ";", 
    RowBox[{"(*", " ", 
     RowBox[{
     "convenient", " ", "parameter", " ", "of", " ", "conversion", " ", 
      "from", " ", "nCi", " ", "to", " ", "pmol"}], " ", "*)"}], 
    "\[IndentingNewLine]", 
    RowBox[{"DA1", "=", 
     RowBox[{"50", "*", "nCpm"}]}], ";", " ", 
    RowBox[{"(*", " ", 
     RowBox[{"injected", " ", "amount", " ", "of", " ", "radionuclides"}], 
     " ", "*)"}], "\[IndentingNewLine]", 
    RowBox[{"t1", "=", "0"}], ";", " ", 
    RowBox[{"(*", " ", 
     RowBox[{"moment", " ", "of", " ", "their", " ", "injecti", "on"}], " ", 
     "*)"}], "\[IndentingNewLine]", 
    RowBox[{"Ncur", "=", "0.01"}], ";", " ", 
    RowBox[{"(*", " ", 
     RowBox[{
      RowBox[{
      "number", " ", "of", " ", "viable", " ", "cancer", " ", "cells", " ", 
       RowBox[{"(", 
        RowBox[{"in", " ", "cells"}], ")"}]}], ",", " ", 
      RowBox[{"corresponding", " ", "to", " ", "cancer", " ", "cure"}]}], " ",
      "*)"}], "\[IndentingNewLine]", 
    RowBox[{"Abld", "=", "0.0175"}], ";", " ", 
    RowBox[{"(*", " ", 
     RowBox[{
     "lethal", " ", "amount", " ", "of", " ", "decays", " ", "in", " ", 
      "blood"}], " ", "*)"}], "\[IndentingNewLine]", 
    RowBox[{"Cd", "=", 
     RowBox[{"10", "^", "11"}]}], ";", " ", 
    RowBox[{"(*", " ", 
     RowBox[{
      RowBox[{
      "critical", " ", "number", " ", "of", " ", "cacner", " ", "cells"}], 
      ",", " ", 
      RowBox[{
      "leading", " ", "to", " ", "death", " ", "of", " ", "tumor", " ", 
       "burden"}]}], " ", "*)"}], "\[IndentingNewLine]", 
    RowBox[{"Ainj", "=", 
     RowBox[{"{", 
      RowBox[{"{", 
       RowBox[{"t1", ",", "DA1", ",", 
        RowBox[{"eta", "*", "DA1"}]}], "}"}], "}"}]}], ";", " ", 
    RowBox[{"(*", " ", 
     RowBox[{"Schedule", " ", "of", " ", "injections"}], " ", "*)"}], 
    "\[IndentingNewLine]", 
    RowBox[{"dayInit", "=", "20"}], ";", " ", 
    RowBox[{"(*", " ", 
     RowBox[{
     "initial", " ", "interval", " ", "between", " ", "two", " ", "doses", 
      " ", "for", " ", "numericla", " ", "optimization"}], " ", "*)"}], 
    "\[IndentingNewLine]", "\[IndentingNewLine]", 
    RowBox[{"(*", " ", 
     RowBox[{
      RowBox[{"maximum", " ", "time", " ", "of", " ", 
       RowBox[{"simulation", "--"}], " ", "where", " ", "little", " ", 
       "radioactivity", " ", "of", " ", "the", " ", "last", " ", "dose", " ", 
       "remains"}], ",", " ", 
      RowBox[{"namely", " ", "0.17", "%"}]}], " ", "*)"}], 
    StyleBox["\[IndentingNewLine]",
     Background->RGBColor[1, 1, 0]], 
    RowBox[{"tEnd", "=", 
     RowBox[{
      RowBox[{"-", 
       RowBox[{"Log", "[", "0.0017", "]"}]}], "/", "lambda"}]}], ";", 
    StyleBox["\[IndentingNewLine]",
     Background->RGBColor[0.88, 1, 0.88]], "\[IndentingNewLine]", 
    RowBox[{"kGy", "=", "2500"}], ";"}], " ", 
   RowBox[{"(*", " ", 
    RowBox[{
     RowBox[{
     "coefficient", " ", "of", " ", "conversion", " ", "of", " ", "nM", " ", 
      "of", " ", "225"}], "-", 
     RowBox[{
     "Ac", " ", "decay", " ", "in", " ", "bone", " ", "marrow", " ", "into", 
      " ", "Gy"}]}], " ", "*)"}], "\[IndentingNewLine]", ")"}]}]], "Input",
 CellGroupingRules->{"GroupTogetherGrouping", 10000.},
 CellChangeTimes->{{3.8835760903924303`*^9, 3.883576091352947*^9}, {
   3.883576186188986*^9, 3.883576376276598*^9}, {3.883576424738591*^9, 
   3.8835764518937855`*^9}, {3.883576600375063*^9, 3.8835766007316017`*^9}, {
   3.8835767470727606`*^9, 3.8835768415180016`*^9}, {3.8835768776031876`*^9, 
   3.8835768987985077`*^9}, {3.883576937713731*^9, 3.883576947796693*^9}, {
   3.8835769993015623`*^9, 3.883577249797187*^9}, {3.8835772810906096`*^9, 
   3.883577392339593*^9}, {3.883577422721898*^9, 3.883577483770667*^9}, {
   3.8835775219875813`*^9, 3.8835775446827984`*^9}, {3.883577578882708*^9, 
   3.883577735049349*^9}, {3.88357791160017*^9, 3.8835785384630823`*^9}, {
   3.883578574634904*^9, 3.8835787262177973`*^9}, {3.883578774313741*^9, 
   3.883578803470536*^9}, 3.8835788665780773`*^9, {3.883578899610304*^9, 
   3.8835789208450437`*^9}, {3.883578951030154*^9, 3.883579014376809*^9}, {
   3.8835790467000275`*^9, 3.883579055658531*^9}, {3.883579164250745*^9, 
   3.8835792558459897`*^9}, {3.8835793288367233`*^9, 
   3.8835794062602196`*^9}, {3.883579472121069*^9, 3.883579679276078*^9}, {
   3.883579782338244*^9, 3.883579819127329*^9}, {3.88357990653047*^9, 
   3.8835799977668304`*^9}, {3.8835803040095224`*^9, 
   3.8835804565621786`*^9}, {3.8835805303626785`*^9, 3.883580533828367*^9}, {
   3.8835805714539003`*^9, 3.8835806755232916`*^9}, {3.883580709047473*^9, 
   3.8835807091509647`*^9}, {3.883580755003751*^9, 3.883580795845502*^9}, {
   3.883580849141121*^9, 3.883581001097093*^9}, {3.883581035670288*^9, 
   3.8835810593134127`*^9}, 3.8835838476423573`*^9, 3.883584120654419*^9, {
   3.883585014667502*^9, 3.883585145315127*^9}, {3.883585187772039*^9, 
   3.8835852824152875`*^9}, 3.883585468555773*^9, {3.883585501582076*^9, 
   3.8835856844131603`*^9}, {3.8835857620780244`*^9, 
   3.8835857623916907`*^9}, {3.883585803280635*^9, 3.883585836555179*^9}, {
   3.8835859288390503`*^9, 3.8835861976028852`*^9}, {3.8835870431364703`*^9, 
   3.883587045615167*^9}, 3.883588925896492*^9, {3.883589774462063*^9, 
   3.8835897767068977`*^9}, {3.8835914472640705`*^9, 
   3.8835914492392926`*^9}, {3.8835914846883383`*^9, 3.883591507916603*^9}, {
   3.8835915442348223`*^9, 3.883591597619156*^9}, 3.8835928819292154`*^9, {
   3.883592946687152*^9, 3.8835930436001244`*^9}, {3.883593106008756*^9, 
   3.8835931395008397`*^9}, {3.8835933631449623`*^9, 
   3.8835933765661783`*^9}, {3.883593412397526*^9, 3.883593412512366*^9}, {
   3.8835935013063164`*^9, 3.8835935823492036`*^9}, {3.883749693021923*^9, 
   3.8837497219462996`*^9}, {3.8837497545500965`*^9, 3.883749757854931*^9}, {
   3.8837498042782907`*^9, 3.88374982812575*^9}, {3.8837499855275245`*^9, 
   3.8837500230288515`*^9}, {3.8837500909396276`*^9, 
   3.8837501310765114`*^9}, {3.883750195955858*^9, 3.8837503014563665`*^9}, 
   3.883771489984268*^9, {3.8842001909033504`*^9, 3.8842003097809815`*^9}, {
   3.8842003426333284`*^9, 3.884200356580758*^9}, 3.884200391387575*^9, {
   3.8842004388549457`*^9, 3.8842004688793387`*^9}, {3.884200519008603*^9, 
   3.8842005342049417`*^9}, {3.8842006075531797`*^9, 
   3.8842006146842203`*^9}, {3.884200646291217*^9, 3.884200699891404*^9}, {
   3.8842007469349804`*^9, 3.8842008309520597`*^9}, {3.8842008694216623`*^9, 
   3.8842010376104693`*^9}, {3.8842010723907747`*^9, 
   3.8842012786986523`*^9}, {3.884201327440813*^9, 3.884201350820592*^9}, {
   3.884205193500552*^9, 3.884205248479699*^9}, {3.884205828347249*^9, 
   3.884205856857359*^9}, {3.884209399792641*^9, 3.8842094499119368`*^9}, {
   3.8842095672989573`*^9, 3.884209594668356*^9}, {3.884346937790559*^9, 
   3.884347004215686*^9}, {3.8843473126225767`*^9, 3.884347355828834*^9}, {
   3.8843474856566067`*^9, 3.8843474948865323`*^9}, {3.8843729745983305`*^9, 
   3.8843730007545843`*^9}, 3.88437303803421*^9, {3.8844344448894653`*^9, 
   3.8844344876271534`*^9}, {3.884434615579729*^9, 3.8844346157151*^9}, {
   3.88443467678531*^9, 3.8844346777654624`*^9}, {3.8844350182402077`*^9, 
   3.8844350210811405`*^9}, {3.884435188031791*^9, 3.8844352119840517`*^9}, {
   3.884435278182331*^9, 3.884435359614009*^9}, {3.8844353923088746`*^9, 
   3.884435458531315*^9}, {3.884435567550212*^9, 3.8844355790097756`*^9}, {
   3.8844357667363234`*^9, 3.8844359102100897`*^9}, {3.8844421644624014`*^9, 
   3.8844421813241363`*^9}, {3.884442215525388*^9, 3.884442250290124*^9}, {
   3.8844422917066145`*^9, 3.8844423045242147`*^9}, {3.8844423804673176`*^9, 
   3.884442381819523*^9}, 3.8847889116305246`*^9, {3.884810348592722*^9, 
   3.8848103894244766`*^9}, {3.884810423399927*^9, 3.884810453875578*^9}, {
   3.8848105698669157`*^9, 3.8848106326130123`*^9}, 3.8865116561513968`*^9, {
   3.8865274329185452`*^9, 3.886527494242631*^9}, {3.886527577378196*^9, 
   3.886527596941733*^9}, {3.886527640606409*^9, 3.8865276444844217`*^9}, 
   3.8865277007150345`*^9, {3.8865277451190186`*^9, 3.8865278499654694`*^9}, {
   3.886527919929115*^9, 3.8865280297500196`*^9}, 3.886528066655566*^9, {
   3.8865281027222195`*^9, 3.886528483654926*^9}, {3.8865285850242577`*^9, 
   3.886528588941292*^9}, {3.8865286540584087`*^9, 3.8865286549626904`*^9}, {
   3.886528684980562*^9, 3.8865286916850452`*^9}, {3.8865289197882977`*^9, 
   3.88652898576184*^9}, {3.8865290972243752`*^9, 3.8865291145198946`*^9}, {
   3.8865291485923038`*^9, 3.886529200201745*^9}, {3.886529258265849*^9, 
   3.886529492060704*^9}, {3.8865295293722553`*^9, 3.8865299175041733`*^9}, {
   3.8865299589785705`*^9, 3.8865299990886407`*^9}, {3.886530115375759*^9, 
   3.8865301195730224`*^9}, {3.886530155675948*^9, 3.8865302099719105`*^9}, {
   3.886530241434151*^9, 3.886530257934289*^9}, {3.886530413082181*^9, 
   3.8865304206987915`*^9}, {3.8865304586588497`*^9, 3.8865304917906275`*^9}, 
   3.886530708101903*^9, 3.886530834137642*^9, {3.8865308895125666`*^9, 
   3.886530976442109*^9}, {3.8865311309452553`*^9, 3.8865311366772375`*^9}, {
   3.886531190028346*^9, 3.886531245875653*^9}, {3.886531463352285*^9, 
   3.8865314903432474`*^9}, {3.886531521152671*^9, 3.8865315752824087`*^9}, {
   3.8865316254814277`*^9, 3.8865316264413614`*^9}, {3.8865317250511775`*^9, 
   3.8865317254184113`*^9}, {3.886531809920506*^9, 3.8865318508697906`*^9}, {
   3.886531909779149*^9, 3.886532018687277*^9}, {3.8865320719548297`*^9, 
   3.8865320870472755`*^9}, {3.8865330280136433`*^9, 
   3.8865332370255785`*^9}, {3.8865332686678147`*^9, 3.886533573193513*^9}, {
   3.8865338781523046`*^9, 3.8865339032625313`*^9}, {3.886534003259636*^9, 
   3.886534107790499*^9}, {3.8865342235214787`*^9, 3.886534223755306*^9}, {
   3.886534264937648*^9, 3.886534278262393*^9}, {3.886534448910585*^9, 
   3.886534462380131*^9}, {3.8865346369272943`*^9, 3.8865346440899734`*^9}, {
   3.8865348113827877`*^9, 3.8865348146251216`*^9}, 3.886535259224834*^9, 
   3.8866051637065287`*^9, {3.8866055096396976`*^9, 3.886605535640322*^9}, {
   3.88660732950204*^9, 3.8866073458090696`*^9}, {3.886607562535344*^9, 
   3.886607564720068*^9}, {3.8866076031043615`*^9, 3.8866076137786283`*^9}, {
   3.886607653924935*^9, 3.88660765432885*^9}, {3.88660768435999*^9, 
   3.886607684769743*^9}, {3.8866077207553277`*^9, 3.8866077670308485`*^9}, {
   3.8866078430246024`*^9, 3.886607979615656*^9}, {3.886608373457048*^9, 
   3.886608517449739*^9}, {3.886608549382434*^9, 3.886608604976842*^9}, {
   3.886608647989131*^9, 3.8866086572212715`*^9}, {3.8866086984276304`*^9, 
   3.8866088075289774`*^9}, {3.8866088975412464`*^9, 3.886609014478094*^9}, {
   3.886609111556139*^9, 3.886609147813847*^9}, {3.886610269492071*^9, 
   3.8866102898394537`*^9}, {3.8866103232720747`*^9, 3.886610328832552*^9}, {
   3.8866149596063275`*^9, 3.8866151890271797`*^9}, {3.8866152299027553`*^9, 
   3.8866155106354895`*^9}, {3.886615634759594*^9, 3.88661583275165*^9}, 
   3.886615895195631*^9, {3.8866159331974864`*^9, 3.8866159361348352`*^9}, {
   3.886615991610817*^9, 3.886616022721238*^9}, {3.8866165747912383`*^9, 
   3.886616617529361*^9}, {3.886616659163678*^9, 3.886616734060164*^9}, 
   3.886616884004312*^9, 3.8866172845969615`*^9, {3.886617722773204*^9, 
   3.886617901101945*^9}, {3.886618050018938*^9, 3.886618071168732*^9}, 
   3.886622153902701*^9, 3.886622219121169*^9, {3.886622666630863*^9, 
   3.8866226824797335`*^9}, 3.886622739411249*^9, 3.886622774817621*^9, 
   3.8866235451045494`*^9, 3.8866252526895423`*^9, {3.886687325955431*^9, 
   3.8866873752092247`*^9}, 3.886688187468531*^9, 3.8866907945680428`*^9, 
   3.886692630111909*^9, {3.88669291583627*^9, 3.8866929404282255`*^9}, {
   3.8866971313101406`*^9, 3.886697146789807*^9}, {3.886697766422673*^9, 
   3.886697776988533*^9}, {3.8866978656340275`*^9, 3.886697891886634*^9}, {
   3.886706297722495*^9, 3.8867064562684264`*^9}, 3.886707173441615*^9, 
   3.8867074743684397`*^9, {3.886707671583359*^9, 3.8867076817984023`*^9}, 
   3.886707757386503*^9, {3.886707792227453*^9, 3.8867077983231487`*^9}, {
   3.8867080685249453`*^9, 3.8867081102504253`*^9}, {3.886708189560192*^9, 
   3.8867082017073555`*^9}, {3.8867084027074165`*^9, 3.886708419984454*^9}, {
   3.8867085835109005`*^9, 3.886708608231172*^9}, {3.886711076383246*^9, 
   3.88671108519265*^9}, {3.8867167332072506`*^9, 3.8867167473731384`*^9}, 
   3.886717515533593*^9, {3.8867224064544945`*^9, 3.886722438141968*^9}, {
   3.886768072730377*^9, 3.886768073683061*^9}, 3.8867681676843185`*^9, 
   3.886771068224894*^9, {3.8867790673224764`*^9, 3.8867790677948046`*^9}, {
   3.886779202007172*^9, 3.8867792022120895`*^9}, 3.8867792618318677`*^9, {
   3.886786232970555*^9, 3.8867862333531446`*^9}, {3.8867863248867197`*^9, 
   3.8867863755590687`*^9}, 3.8867864289813213`*^9, 3.8867888407491684`*^9, 
   3.886791170853196*^9, {3.8867931460574236`*^9, 3.886793162666235*^9}, 
   3.8867932714972515`*^9, 3.8867933216034365`*^9, {3.8867933818119893`*^9, 
   3.8867933968203526`*^9}, {3.8867940152654753`*^9, 3.886794019116308*^9}, {
   3.8867946751002893`*^9, 3.8867946752172885`*^9}, {3.8868546658440266`*^9, 
   3.8868546674148607`*^9}, {3.8868549207003613`*^9, 
   3.8868549214762707`*^9}, {3.8868549650005226`*^9, 3.886854967451621*^9}, {
   3.886873362290683*^9, 3.886873363414046*^9}, {3.8868735155320177`*^9, 
   3.886873515706724*^9}, {3.886873656074566*^9, 3.886873720570964*^9}, 
   3.8868737571022034`*^9, {3.886873808888445*^9, 3.88687381198422*^9}, 
   3.886873848116045*^9, 3.8868738923132896`*^9, 3.8868744908846846`*^9, {
   3.8868811479587946`*^9, 3.8868811531202197`*^9}, 3.886881269509698*^9, 
   3.886881669615317*^9, {3.8868817807811604`*^9, 3.886881803066389*^9}, {
   3.8868822922695837`*^9, 3.886882293676901*^9}, {3.8871224605038385`*^9, 
   3.8871224606208653`*^9}, {3.887131118547969*^9, 3.887131118706931*^9}, {
   3.8871411132621975`*^9, 3.8871411354685917`*^9}, {3.88714123187868*^9, 
   3.8871412326586204`*^9}, {3.8871475876150618`*^9, 3.887147598165428*^9}, 
   3.8871499140138845`*^9, {3.887150016678664*^9, 3.8871500180953164`*^9}, 
   3.887150367397003*^9, {3.887150455743477*^9, 3.8871504559222283`*^9}, 
   3.8871505838826704`*^9, 3.8871514009827003`*^9, {3.8871514549511538`*^9, 
   3.8871514952528133`*^9}, {3.887151610600391*^9, 3.8871516326157784`*^9}, {
   3.887151736281443*^9, 3.887151748531645*^9}, {3.8871520618547745`*^9, 
   3.8871520629572754`*^9}, {3.8872006940104012`*^9, 
   3.8872007524739523`*^9}, {3.8872066309195013`*^9, 3.887206647140979*^9}, {
   3.8872066781676903`*^9, 3.8872067058548574`*^9}, {3.887207818484494*^9, 
   3.8872079936631203`*^9}, {3.887213098834463*^9, 3.8872131313288717`*^9}, {
   3.887213215932892*^9, 3.8872132311158075`*^9}, 3.887213339347168*^9, {
   3.8872137515556755`*^9, 3.887213768403231*^9}, 3.8872160592556686`*^9, {
   3.8872161233644667`*^9, 3.8872161661951027`*^9}, {3.8872162106107235`*^9, 
   3.887216228517823*^9}, 3.8872164898951006`*^9, {3.8872166200404596`*^9, 
   3.887216623280243*^9}, {3.8872167411674485`*^9, 3.887216742134239*^9}, {
   3.887218187380037*^9, 3.8872181885808253`*^9}, 3.887218236235195*^9, {
   3.8872182828855157`*^9, 3.887218284150239*^9}, {3.8872185556562347`*^9, 
   3.8872185559599876`*^9}, 3.88722301673403*^9, {3.8872244555061975`*^9, 
   3.8872244929108105`*^9}, {3.8872245235488358`*^9, 
   3.8872245318624115`*^9}, {3.8872246082965794`*^9, 3.8872246089081*^9}, {
   3.8872256798463545`*^9, 3.8872257156994963`*^9}, {3.887225836429138*^9, 
   3.887225837366121*^9}, 3.8872282060980406`*^9, {3.8872291196808124`*^9, 
   3.8872291460783806`*^9}, {3.8872941209544325`*^9, 3.887294127469345*^9}, {
   3.887307980110029*^9, 3.887307990774146*^9}, {3.887309105170284*^9, 
   3.8873091072953563`*^9}, {3.8873103877589893`*^9, 
   3.8873103890176277`*^9}, {3.887311928457771*^9, 3.887311929020521*^9}, {
   3.887372465773574*^9, 3.887372466166549*^9}, 3.8873753534107537`*^9, 
   3.8873769716700983`*^9, 3.8873770756621094`*^9, 3.8873807505620956`*^9, {
   3.8873814423900323`*^9, 3.887381443809914*^9}, 3.887389214876483*^9, {
   3.887395645671951*^9, 3.887395655589356*^9}, 3.8873972309784613`*^9, {
   3.8873975549071083`*^9, 3.8873975556099463`*^9}, 3.8873976094289923`*^9, {
   3.887397641549301*^9, 3.8873976913416777`*^9}, {3.88739772869321*^9, 
   3.8873977583075933`*^9}, {3.887398793610066*^9, 3.887398796244174*^9}, {
   3.887398864410139*^9, 3.8873988808276844`*^9}, 3.8873992921876583`*^9, {
   3.887464678008541*^9, 3.8874646781309457`*^9}, {3.8874805646377864`*^9, 
   3.8874805659004*^9}, 3.8874806083838515`*^9, {3.88748732342389*^9, 
   3.887487323686451*^9}, 3.8874873872464356`*^9, {3.8874891519664307`*^9, 
   3.887489152209461*^9}, {3.8874907570092196`*^9, 3.887490757165806*^9}, {
   3.887721184432773*^9, 3.887721277407047*^9}, {3.887721446932827*^9, 
   3.8877215430867205`*^9}, {3.887722252479623*^9, 3.887722255510606*^9}, {
   3.887722905665615*^9, 3.8877229214378405`*^9}, {3.8877329557396035`*^9, 
   3.8877330044354744`*^9}, {3.8877334998709035`*^9, 
   3.8877336082500134`*^9}, {3.887734386421049*^9, 3.8877343889923487`*^9}, {
   3.8877365339570265`*^9, 3.8877365624419813`*^9}, {3.887738391935506*^9, 
   3.8877383946398153`*^9}, {3.8878078742046013`*^9, 
   3.8878079748875084`*^9}, {3.8892003659975615`*^9, 
   3.8892003945185175`*^9}, {3.8892004246390333`*^9, 
   3.8892004256699853`*^9}, {3.88920054713922*^9, 3.889200548137963*^9}, {
   3.889285847570042*^9, 3.8892858511117167`*^9}, {3.8892868239537244`*^9, 
   3.889286885458433*^9}, {3.889289540160466*^9, 3.8892895824023056`*^9}, {
   3.8892896302730975`*^9, 3.8892897048143654`*^9}, {3.8892897789092546`*^9, 
   3.889289861178608*^9}, {3.8892902200484514`*^9, 3.8892902554025383`*^9}, {
   3.8892949215409594`*^9, 3.8892949315261793`*^9}, {3.889296289244121*^9, 
   3.8892963040446634`*^9}, {3.889534414981242*^9, 3.8895344242542825`*^9}, 
   3.8895381447296095`*^9, {3.889538929594345*^9, 3.8895389721338835`*^9}, 
   3.889553922735963*^9, {3.889616848490415*^9, 3.8896170170001793`*^9}, {
   3.889617867343218*^9, 3.8896179180653143`*^9}, {3.889617982766081*^9, 
   3.8896180285357122`*^9}, {3.889618188970951*^9, 3.8896181898727026`*^9}, {
   3.8896182807238646`*^9, 3.889618284877412*^9}, {3.8896184122687817`*^9, 
   3.889618418008812*^9}, {3.8896184698366957`*^9, 3.889618470368698*^9}, {
   3.88961853871049*^9, 3.8896185687924013`*^9}, {3.8896186013776665`*^9, 
   3.8896186256115065`*^9}, {3.889618656270831*^9, 3.889618701680225*^9}, {
   3.8896187645293283`*^9, 3.8896187916932197`*^9}, {3.889618924833579*^9, 
   3.8896189272687235`*^9}, {3.8896189829101233`*^9, 
   3.8896190028830447`*^9}, {3.889619037297653*^9, 3.8896191532635555`*^9}, {
   3.88961920203349*^9, 3.8896192383026023`*^9}, {3.8896193186191444`*^9, 
   3.8896193955960145`*^9}, {3.8896194297675824`*^9, 3.889619483438899*^9}, 
   3.889619534781485*^9, {3.8896197972047243`*^9, 3.889619802966666*^9}, {
   3.889627111304617*^9, 3.8896271115161943`*^9}, {3.889631335925605*^9, 
   3.8896313486268816`*^9}, {3.8896320799718266`*^9, 
   3.8896321356862154`*^9}, {3.889633251806613*^9, 3.889633284484458*^9}, 
   3.8896353672591925`*^9, {3.889639648185734*^9, 3.8896396837544446`*^9}, {
   3.889639738763177*^9, 3.889639753847685*^9}, {3.8896405462279673`*^9, 
   3.8896405483939795`*^9}, 3.889640579811298*^9, {3.8896406178695865`*^9, 
   3.8896406320147696`*^9}, {3.8896416389286137`*^9, 
   3.8896416519276195`*^9}, {3.889641895047311*^9, 3.889641895391221*^9}, {
   3.8896423138447523`*^9, 3.889642314270654*^9}, {3.8896424900342646`*^9, 
   3.889642492317197*^9}, {3.8896432016788025`*^9, 3.889643263143463*^9}, {
   3.8896434422431664`*^9, 3.8896434768075533`*^9}, {3.889646636262725*^9, 
   3.8896466473419237`*^9}, {3.889701929729993*^9, 3.889701933863186*^9}, {
   3.889709553693544*^9, 3.889709554410262*^9}, {3.8897107091016135`*^9, 
   3.8897107178109965`*^9}, {3.889711455362525*^9, 3.889711508623257*^9}, {
   3.889711548150771*^9, 3.889711551967571*^9}, {3.889711997694131*^9, 
   3.8897120133642745`*^9}, 3.889712060636637*^9, 3.8897121285486035`*^9, 
   3.889712358592413*^9, {3.889712531333403*^9, 3.8897125373561954`*^9}, 
   3.8897129508448124`*^9, {3.889713514319656*^9, 3.889713516799545*^9}, {
   3.889713640655297*^9, 3.8897136506275177`*^9}, 3.889715300356829*^9, 
   3.889716161666813*^9, 3.889743702071781*^9, {3.8904950853149776`*^9, 
   3.8904951065239506`*^9}, {3.890498508917445*^9, 3.8904985130518417`*^9}, {
   3.890498555953001*^9, 3.8904985632904654`*^9}, {3.8905002538314834`*^9, 
   3.8905004267280264`*^9}, 3.890500724384297*^9, {3.8905007713503313`*^9, 
   3.890500862325269*^9}, {3.8905009533950644`*^9, 3.8905009707398424`*^9}, {
   3.890502584547238*^9, 3.890502591726251*^9}, 3.8905027280828657`*^9, {
   3.890506695528425*^9, 3.890506699064148*^9}, {3.8938726851033545`*^9, 
   3.893872742843211*^9}, {3.8938727993004518`*^9, 3.893872848050973*^9}, {
   3.8938729240286536`*^9, 3.8938729493988595`*^9}, {3.895256391671671*^9, 
   3.89525647336858*^9}, {3.8952565231414394`*^9, 3.8952565417339725`*^9}, {
   3.895256795800515*^9, 3.8952567963641996`*^9}, {3.895256837516838*^9, 
   3.8952568419436035`*^9}, {3.895260204307192*^9, 3.895260431167985*^9}, {
   3.8952604748416977`*^9, 3.8952605483315525`*^9}, {3.8952606440673003`*^9, 
   3.8952606638313847`*^9}, {3.895260695858266*^9, 3.895260819073504*^9}, 
   3.895260963734495*^9, {3.8953297607152576`*^9, 3.8953297919666653`*^9}, {
   3.8953306876844177`*^9, 3.8953307357414026`*^9}, {3.8953307676664515`*^9, 
   3.8953307761195154`*^9}, {3.8953308141105223`*^9, 3.895330830000873*^9}, {
   3.8953312577640543`*^9, 3.895331260693695*^9}, {3.8953313264924912`*^9, 
   3.8953313294618473`*^9}, {3.8953320262051764`*^9, 3.895332055719839*^9}, {
   3.8953320968833203`*^9, 3.895332107407916*^9}, 3.895332173162463*^9, {
   3.895332239049944*^9, 3.895332242003948*^9}, {3.895332311614435*^9, 
   3.8953323208938017`*^9}, 3.895332364129478*^9, 3.8953326612815194`*^9, 
   3.895332721525691*^9, {3.8953327937407007`*^9, 3.895332798730541*^9}, {
   3.8953333002774534`*^9, 3.8953333200247545`*^9}, {3.895333454173408*^9, 
   3.8953335046573734`*^9}, 3.895333553909315*^9, {3.895334207942975*^9, 
   3.895334223204791*^9}, {3.8953343924441323`*^9, 3.895334415786827*^9}, {
   3.8953344999288836`*^9, 3.895334537141801*^9}, 3.895335135710972*^9, 
   3.895335609849984*^9, {3.8953402883626146`*^9, 3.8953403029979014`*^9}, {
   3.8953404826100526`*^9, 3.8953405634897776`*^9}, 3.895340623131283*^9, {
   3.8953406802383947`*^9, 3.8953407084379935`*^9}, {3.895340757096985*^9, 
   3.895340775779162*^9}, {3.895341033702837*^9, 3.8953410840584307`*^9}, {
   3.8953411494734387`*^9, 3.895341150050295*^9}, {3.8953419403966274`*^9, 
   3.895341942375256*^9}, {3.895342762864114*^9, 3.895342775442663*^9}, {
   3.8953430783055267`*^9, 3.895343088268761*^9}, {3.89534366064062*^9, 
   3.8953436657978125`*^9}, {3.895344324589401*^9, 3.8953443251156607`*^9}, {
   3.8953443576785116`*^9, 3.895344358663508*^9}, {3.8953444080172243`*^9, 
   3.8953444093753786`*^9}, {3.895344847708337*^9, 3.895344936825019*^9}, {
   3.895345146548229*^9, 3.895345156148164*^9}, {3.8953455789356914`*^9, 
   3.895345598905913*^9}, {3.8953482976575747`*^9, 3.895348417937843*^9}, {
   3.895348638856021*^9, 3.895348762723872*^9}, {3.8953488369983172`*^9, 
   3.895348897823871*^9}, {3.895348955595039*^9, 3.8953489864254827`*^9}, {
   3.8953493054637985`*^9, 3.8953493067973375`*^9}, 3.8953495412638254`*^9, {
   3.895350003933798*^9, 3.89535000543559*^9}, {3.8953500688557434`*^9, 
   3.8953500697367725`*^9}, {3.895350773487462*^9, 3.8953508222038918`*^9}, 
   3.895350860254013*^9, {3.895350916709115*^9, 3.89535091742572*^9}, 
   3.8953509677173057`*^9, {3.8955788439835176`*^9, 3.895578845854477*^9}, {
   3.8955789157507086`*^9, 3.8955789161351075`*^9}, {3.8955789728756704`*^9, 
   3.895578973872189*^9}, {3.895580002015839*^9, 3.895580002817577*^9}, 
   3.895580052916993*^9, {3.8955803693492374`*^9, 3.8955805174334793`*^9}, {
   3.895580918997266*^9, 3.8955809195071464`*^9}, {3.895580950889798*^9, 
   3.8955809522764645`*^9}, {3.89558249096734*^9, 3.8955824914284315`*^9}, 
   3.8955825454345217`*^9, {3.8955826010343657`*^9, 3.895582602609432*^9}, 
   3.895595032995799*^9, {3.8955950828379803`*^9, 3.8955951429714766`*^9}, {
   3.8955958227246637`*^9, 3.8955958471371536`*^9}, {3.895599393650032*^9, 
   3.8955994159181504`*^9}, {3.8955994696104217`*^9, 3.895599492229802*^9}, 
   3.895605236955115*^9, {3.8956064295956335`*^9, 3.8956064848081484`*^9}, {
   3.895606788254884*^9, 3.895606800493026*^9}, {3.895606860784726*^9, 
   3.895606867677311*^9}, {3.895608038405385*^9, 3.8956080760667667`*^9}, {
   3.895608423895632*^9, 3.8956085308841324`*^9}, {3.8956085893527727`*^9, 
   3.895608614575076*^9}, 3.895608964673134*^9, 3.895609042763191*^9, {
   3.8956672498487244`*^9, 3.8956672562169905`*^9}, {3.89566803130743*^9, 
   3.8956680322796774`*^9}, {3.895668098657686*^9, 3.8956681000283575`*^9}, {
   3.8956718965315685`*^9, 3.895671993752144*^9}, 3.895672112213837*^9, {
   3.8956737503840246`*^9, 3.8956737685102935`*^9}, {3.895685645514224*^9, 
   3.895685675536436*^9}, {3.895685943936294*^9, 3.895685961942292*^9}, 
   3.8956870909907727`*^9, {3.8956874852659626`*^9, 3.8956875277913017`*^9}, {
   3.895687576550297*^9, 3.895687642147394*^9}, {3.895687753206955*^9, 
   3.895687818195256*^9}, 3.895688235969211*^9, {3.895688511452083*^9, 
   3.8956885195500617`*^9}, {3.8956885928168793`*^9, 
   3.8956886408509154`*^9}, {3.895688688810096*^9, 3.89568873382693*^9}, 
   3.8956887649916863`*^9, {3.895689745060565*^9, 3.89568984187899*^9}, 
   3.895706860556096*^9, 3.8957069020990243`*^9, {3.8957069346631093`*^9, 
   3.895706939048696*^9}, {3.895707229574994*^9, 3.8957072310556116`*^9}, {
   3.8957076559786386`*^9, 3.8957076827993126`*^9}, 3.8957077364693766`*^9, {
   3.895780043383953*^9, 3.8957801448926525`*^9}, 3.895780185736229*^9, {
   3.8957802727490253`*^9, 3.8957802948664565`*^9}, {3.8957803310144014`*^9, 
   3.8957803333743668`*^9}, 3.8957803715414777`*^9, {3.895781559647534*^9, 
   3.8957815650198903`*^9}, {3.895781595320887*^9, 3.895781652921811*^9}, {
   3.895781705915882*^9, 3.895781706215845*^9}, {3.8957817809039335`*^9, 
   3.895781781067024*^9}, {3.895781813223873*^9, 3.89578181430427*^9}, 
   3.8957818460058465`*^9, {3.8957833592354517`*^9, 3.89578336425356*^9}, {
   3.8957855139722867`*^9, 3.895785519685909*^9}, {3.895835571300933*^9, 
   3.8958355730310693`*^9}, {3.8958398356792297`*^9, 3.895839837090144*^9}, {
   3.895839871757862*^9, 3.8958398733539753`*^9}, {3.8958408120982447`*^9, 
   3.8958408516569796`*^9}, {3.8959585571978083`*^9, 3.895958559331314*^9}, {
   3.8959586469501443`*^9, 3.895958650603904*^9}, {3.8962034223497868`*^9, 
   3.896203436202627*^9}, {3.8962079504444838`*^9, 3.8962079552576947`*^9}, {
   3.896210135729501*^9, 3.8962101402106323`*^9}, {3.8962137963157835`*^9, 
   3.8962138846615458`*^9}, {3.89626850972423*^9, 3.896268514752704*^9}, {
   3.896272100993189*^9, 3.8962721233576183`*^9}, {3.8962741725459547`*^9, 
   3.8962743003378468`*^9}, {3.896284018593094*^9, 3.896284024294737*^9}, {
   3.8962840647644463`*^9, 3.8962840671692348`*^9}, {3.8962847767694144`*^9, 
   3.896284778560647*^9}, {3.8962945939669905`*^9, 3.896294595972254*^9}, {
   3.896356228783239*^9, 3.8963562335816393`*^9}, {3.896360188331254*^9, 
   3.8963602188973475`*^9}, {3.896360279431821*^9, 3.8963603264986196`*^9}, 
   3.896360460825222*^9, 3.896366768084591*^9, {3.8963687553934574`*^9, 
   3.896368757828905*^9}, {3.89637099724817*^9, 3.896371072354027*^9}, {
   3.8963711145044804`*^9, 3.8963711977206745`*^9}, {3.896374252583581*^9, 
   3.8963742548890142`*^9}, {3.896381376002324*^9, 3.896381429770543*^9}, {
   3.8963814931900826`*^9, 3.896381530943163*^9}, {3.8963828481109056`*^9, 
   3.8963828623651934`*^9}, {3.896382909578111*^9, 3.8963829599214573`*^9}, {
   3.896383274163896*^9, 3.8963833540285683`*^9}, {3.896439642192915*^9, 
   3.8964396663045683`*^9}, {3.896439770847912*^9, 3.8964398250003576`*^9}, {
   3.8965698386875486`*^9, 3.8965698390493484`*^9}, {3.8969636126741*^9, 
   3.896963627702839*^9}, {3.896963677722186*^9, 3.896963717489587*^9}, {
   3.8974142490570917`*^9, 3.897414274811144*^9}, {3.8974143074377265`*^9, 
   3.897414340912931*^9}, {3.90181244615182*^9, 3.901812446387288*^9}, {
   3.9018126174796524`*^9, 3.9018126216668606`*^9}, {3.9018127397616377`*^9, 
   3.901812740993346*^9}, {3.9018143819009895`*^9, 3.9018144236020403`*^9}, {
   3.9018147455449796`*^9, 3.9018147459077253`*^9}, {3.9018148276425915`*^9, 
   3.9018149024553413`*^9}, {3.9018153685577908`*^9, 3.901815423380909*^9}, 
   3.9018154809223223`*^9, {3.9018171806296926`*^9, 3.901817189261331*^9}, {
   3.9018177117796755`*^9, 3.901817747685972*^9}, {3.901817887598955*^9, 
   3.9018178878543*^9}, {3.901818252699512*^9, 3.9018183024345474`*^9}, 
   3.901819005989272*^9, {3.901826826459899*^9, 3.9018268291244087`*^9}, {
   3.901915193381917*^9, 3.901915200349035*^9}, {3.902862762582765*^9, 
   3.9028627756521287`*^9}, 3.903107087409683*^9, {3.9031102688498487`*^9, 
   3.903110287320737*^9}, {3.904407605998508*^9, 3.9044076062033005`*^9}, {
   3.9161754730980206`*^9, 3.9161754771281986`*^9}},
 CellLabel->"In[3]:=",ExpressionUUID->"8ae9f267-2fcc-43b5-bdc4-78bce368af69"],

Cell[BoxData[
 RowBox[{
  StyleBox[
   RowBox[{"(*", " ", 
    RowBox[{
    "Script", " ", "for", " ", "finding", " ", "curative", " ", "dose"}], " ",
     "*)"}],
   FontColor->RGBColor[1, 0, 0],
   Background->RGBColor[1, 0.9, 0.8]], "\[IndentingNewLine]", 
  RowBox[{
   RowBox[{
    RowBox[{"FindCurDose", "[", "]"}], ":=", 
    RowBox[{"(", 
     RowBox[{"Quiet", "[", 
      RowBox[{
       RowBox[{"DA1", "=", 
        RowBox[{
         RowBox[{"-", "N0"}], "*", 
         FractionBox["rho", "lambda"], "*", 
         FractionBox["nu", "alpha"], "*", 
         RowBox[{
          RowBox[{"ProductLog", "[", 
           RowBox[{
            RowBox[{"-", "1"}], ",", 
            RowBox[{
             RowBox[{"-", 
              SuperscriptBox["E", 
               RowBox[{"-", "2"}]]}], "*", 
             SuperscriptBox[
              RowBox[{"(", 
               FractionBox["Ncur", 
                RowBox[{"N0", "*", "Nnor"}]], ")"}], 
              FractionBox["lambda", "rho"]]}]}], "]"}], "/", "2."}]}]}], ";", 
       RowBox[{"(*", " ", 
        RowBox[{
         RowBox[{
          RowBox[{
          "half", " ", "the", " ", "curative", " ", "dose", " ", "on", " ", 
           "cancer", " ", "cells", " ", "for", " ", "cross"}], "-", 
          RowBox[{"fire", " ", "only"}]}], ",", " ", 
         RowBox[{
         "real", " ", "value", " ", "is", " ", "hardly", " ", "below", " ", 
          "it"}]}], " ", "*)"}], "\[IndentingNewLine]", "\[IndentingNewLine]", 
       RowBox[{"Ainj", "=", 
        RowBox[{"{", 
         RowBox[{"{", 
          RowBox[{"t1", ",", "DA1", ",", 
           RowBox[{"eta", "*", "DA1"}]}], "}"}], "}"}]}], ";", 
       "\[IndentingNewLine]", "\[IndentingNewLine]", 
       RowBox[{"While", "[", 
        RowBox[{
         RowBox[{
          RowBox[{"FullSystemSolutionMD", "[", "]"}], ">", "Ncur"}], ",", 
         RowBox[{
          RowBox[{"DA1", "=", 
           RowBox[{"2", "*", "DA1"}]}], ";", 
          RowBox[{"Ainj", "=", 
           RowBox[{"{", 
            RowBox[{"{", 
             RowBox[{"t1", ",", "DA1", ",", 
              RowBox[{"eta", "*", "DA1"}]}], "}"}], "}"}]}], ";"}]}], " ", 
        "]"}], ";", "\[IndentingNewLine]", 
       RowBox[{"Dmax", "=", "DA1"}], ";", 
       RowBox[{"Dmin", "=", 
        RowBox[{"DA1", "/", "2"}]}], ";", "\[IndentingNewLine]", 
       "\[IndentingNewLine]", 
       RowBox[{"While", "[", 
        RowBox[{
         RowBox[{
          RowBox[{
           RowBox[{"Abs", "[", 
            RowBox[{"Dmin", "-", "Dmax"}], "]"}], "/", "Dmax"}], ">", 
          "0.000001"}], ",", "\[IndentingNewLine]", 
         RowBox[{
          RowBox[{"DA1", "=", 
           RowBox[{
            RowBox[{"(", 
             RowBox[{"Dmin", "+", "Dmax"}], ")"}], "/", "2"}]}], ";", 
          RowBox[{"Ainj", "=", 
           RowBox[{"{", 
            RowBox[{"{", 
             RowBox[{"t1", ",", "DA1", ",", 
              RowBox[{"eta", "*", "DA1"}]}], "}"}], "}"}]}], ";", 
          "\[IndentingNewLine]", "\[IndentingNewLine]", 
          RowBox[{"If", "[", 
           RowBox[{
            RowBox[{
             RowBox[{"FullSystemSolutionMD", "[", "]"}], ">", "Ncur"}], ",", 
            RowBox[{"Dmin", "=", "DA1"}], ",", 
            RowBox[{"Dmax", "=", "DA1"}]}], "]"}]}]}], "]"}], ";", 
       "\[IndentingNewLine]", 
       RowBox[{"Dcur", "=", "Dmax"}], ";", "\[IndentingNewLine]", 
       RowBox[{"Return", "[", 
        RowBox[{"Dcur", "/", "nCpm"}], "]"}]}], "]"}], ")"}]}], 
   ";"}]}]], "Input",
 CellGroupingRules->{"GroupTogetherGrouping", 10000.},
 CellChangeTimes->{{3.896561674153532*^9, 3.89656171997206*^9}, {
   3.8969641757428627`*^9, 3.896964183986969*^9}, {3.897650241519436*^9, 
   3.897650246871854*^9}, {3.8976506235934916`*^9, 3.8976506541010046`*^9}, {
   3.8976510217989197`*^9, 3.897651026940151*^9}, {3.897651121624338*^9, 
   3.897651126007015*^9}, {3.897675506880395*^9, 3.897675509068378*^9}, {
   3.9023187931655855`*^9, 3.9023187968226337`*^9}, 3.9023188287222595`*^9, {
   3.9024411095340195`*^9, 3.902441137981904*^9}, {3.903109046274927*^9, 
   3.9031091286011786`*^9}, {3.9047358302007313`*^9, 3.904735833330983*^9}, {
   3.916175483502681*^9, 3.9161754862633295`*^9}, {3.917703886676719*^9, 
   3.9177038901389604`*^9}, {3.917703943496826*^9, 3.917703943624487*^9}},
 CellLabel->"In[4]:=",ExpressionUUID->"cf4f37f3-fc9d-4c54-8b87-19ede518fda7"],

Cell[BoxData[
 RowBox[{
  RowBox[{"FullSystemSolutionToxicity", "[", "]"}], ":=", 
  RowBox[{"(", "\[IndentingNewLine]", 
   RowBox[{"(*", " ", 
    RowBox[{
     RowBox[{"maximum", " ", "time", " ", "of", " ", 
      RowBox[{"simulation", "--"}], " ", "where", " ", "little", " ", 
      "radioactivity", " ", "of", " ", "the", " ", "last", " ", "dose", " ", 
      "remains"}], ",", " ", 
     RowBox[{
     "namely", " ", "0.17", "%", " ", "of", " ", "the", " ", "last", " ", 
      "dose"}]}], " ", "*)"}], 
   StyleBox["\[IndentingNewLine]",
    Background->RGBColor[1, 1, 0]], 
   RowBox[{
    RowBox[{"tEnd", "=", 
     RowBox[{
      RowBox[{"Ainj", "[", 
       RowBox[{"[", 
        RowBox[{
         RowBox[{"Length", "[", "Ainj", "]"}], ",", "1"}], "]"}], "]"}], "+", 
      RowBox[{"(", 
       RowBox[{
        RowBox[{"-", 
         RowBox[{"Log", "[", "0.0017", "]"}]}], "/", "lambda"}], ")"}]}]}], 
    ";", "\[IndentingNewLine]", 
    RowBox[{"IAinj", "=", 
     RowBox[{"Length", "[", "Ainj", "]"}]}], ";", 
    RowBox[{"(*", " ", 
     RowBox[{"number", " ", "of", " ", "injections"}], "*)"}], 
    "\[IndentingNewLine]", 
    RowBox[{"If", "[", 
     RowBox[{
      RowBox[{
       RowBox[{"Ainj", "[", 
        RowBox[{"[", 
         RowBox[{"1", ",", "1"}], "]"}], "]"}], "==", "0"}], ",", 
      RowBox[{"Npw", "=", "IAinj"}], ",", 
      RowBox[{"Npw", "=", 
       RowBox[{"IAinj", "+", "1"}]}]}], "]"}], ";", " ", 
    "\[IndentingNewLine]", "\[IndentingNewLine]", 
    RowBox[{"apw", "=", 
     RowBox[{"Array", "[", 
      RowBox[{"ff", ",", "Npw"}], "]"}]}], ";", 
    RowBox[{"bpw", "=", 
     RowBox[{"Array", "[", 
      RowBox[{"ff", ",", "Npw"}], "]"}]}], ";", 
    RowBox[{"NNpw", "=", 
     RowBox[{"Array", "[", 
      RowBox[{"ff", ",", "Npw"}], "]"}]}], ";", 
    RowBox[{"DDpw", "=", 
     RowBox[{"Array", "[", 
      RowBox[{"ff", ",", "Npw"}], "]"}]}], ";", "\[IndentingNewLine]", 
    RowBox[{"papw", "=", 
     RowBox[{"Array", "[", 
      RowBox[{"ff", ",", "Npw"}], "]"}]}], ";", 
    RowBox[{"pbpw", "=", 
     RowBox[{"Array", "[", 
      RowBox[{"ff", ",", "Npw"}], "]"}]}], ";", 
    RowBox[{"fFNpw", "=", 
     RowBox[{"Array", "[", 
      RowBox[{"ff", ",", "Npw"}], "]"}]}], ";", 
    RowBox[{"fANpw", "=", 
     RowBox[{"Array", "[", 
      RowBox[{"ff", ",", "Npw"}], "]"}]}], ";", "\[IndentingNewLine]", 
    RowBox[{"dFpw", "=", 
     RowBox[{"Array", "[", 
      RowBox[{"ff", ",", "Npw"}], "]"}]}], ";", 
    RowBox[{"dApw", "=", 
     RowBox[{"Array", "[", 
      RowBox[{"ff", ",", "Npw"}], "]"}]}], ";", "\[IndentingNewLine]", 
    RowBox[{"(*", " ", 
     RowBox[{
     "inert", " ", "antibody", " ", "fragments", " ", "are", " ", "as", " ", 
      "well", " ", "accounted", " ", "for", " ", "as", " ", "pb"}], " ", 
     "*)"}], "\[IndentingNewLine]", "\[IndentingNewLine]", 
    RowBox[{"(*", " ", 
     RowBox[{
     "times", " ", "of", " ", "beginning", " ", "and", " ", "end", " ", "for",
       " ", "solution", " ", "of", " ", "separate", " ", "systems"}], " ", 
     "*)"}], "\[IndentingNewLine]", 
    RowBox[{"tB", "=", 
     RowBox[{"Array", "[", 
      RowBox[{"ff", ",", "Npw"}], "]"}]}], ";", 
    RowBox[{"tE", "=", 
     RowBox[{"Array", "[", 
      RowBox[{"ff", ",", "Npw"}], "]"}]}], ";", "\[IndentingNewLine]", 
    "\[IndentingNewLine]", 
    RowBox[{"(*", " ", 
     RowBox[{
     "for", " ", "monitoring", " ", "the", " ", "paths", " ", "of", " ", 
      "activity"}], " ", "*)"}], "\[IndentingNewLine]", 
    RowBox[{"ActBloodpw", "=", 
     RowBox[{"Array", "[", 
      RowBox[{"ff", ",", "Npw"}], "]"}]}], ";", " ", 
    RowBox[{"ActBloodFragpw", "=", 
     RowBox[{"Array", "[", 
      RowBox[{"ff", ",", "Npw"}], "]"}]}], ";", " ", 
    RowBox[{"ActOutpw", "=", 
     RowBox[{"Array", "[", 
      RowBox[{"ff", ",", "Npw"}], "]"}]}], ";", " ", 
    RowBox[{"ActOutFragpw", "=", 
     RowBox[{"Array", "[", 
      RowBox[{"ff", ",", "Npw"}], "]"}]}], ";", " ", 
    RowBox[{"ActTumorpw", "=", 
     RowBox[{"Array", "[", 
      RowBox[{"ff", ",", "Npw"}], "]"}]}], ";", "\[IndentingNewLine]", 
    "\[IndentingNewLine]", 
    RowBox[{"(*", " ", 
     RowBox[{
      RowBox[{
       RowBox[{
       "for", " ", "monitoring", " ", "influence", " ", "of", " ", "self"}], 
       "-", "dose"}], ",", " ", 
      RowBox[{"croos", "-", 
       RowBox[{
       "fire", " ", "and", " ", "decays", " ", "in", " ", "blood"}]}]}], " ", 
     "*)"}], "\[IndentingNewLine]", 
    RowBox[{"SDpw", "=", 
     RowBox[{"Array", "[", 
      RowBox[{"ff", ",", "Npw"}], "]"}]}], ";", 
    RowBox[{"CFNpw", "=", 
     RowBox[{"Array", "[", 
      RowBox[{"ff", ",", "Npw"}], "]"}]}], ";", 
    RowBox[{"CFDpw", "=", 
     RowBox[{"Array", "[", 
      RowBox[{"ff", ",", "Npw"}], "]"}]}], ";", 
    RowBox[{"UNpw", "=", 
     RowBox[{"Array", "[", 
      RowBox[{"ff", ",", "Npw"}], "]"}]}], ";", "\[IndentingNewLine]", 
    "\[IndentingNewLine]", 
    RowBox[{"(*", " ", 
     RowBox[{
     "for", " ", "monitoring", " ", "the", " ", "number", " ", "of", " ", 
      "new", " ", "cancer", " ", "cells", " ", "appearing", " ", "during", 
      " ", "treatment"}], " ", "*)"}], "\[IndentingNewLine]", 
    RowBox[{"NewCellspw", "=", 
     RowBox[{"Array", "[", 
      RowBox[{"ff", ",", "Npw"}], "]"}]}], ";", "\[IndentingNewLine]", 
    "\[IndentingNewLine]", 
    RowBox[{"Clear", "[", 
     RowBox[{
     "a", ",", "b", ",", "NN", ",", "DD", ",", "pa", ",", "pb", ",", "fFN", 
      ",", "fAN", ",", "dF", ",", "dA", ",", "ActBlood", ",", "ActBloodFrag", 
      ",", "ActOut", ",", "ActOutFrag", ",", "ActTumor", ",", "SD", ",", 
      "CFN", ",", "CFD", ",", "UN", ",", "NewCells"}], "]"}], ";", 
    StyleBox["\[IndentingNewLine]",
     Background->GrayLevel[0.85]], "\[IndentingNewLine]", 
    RowBox[{"(*", " ", "EQUATIONS", " ", "*)"}], "\[IndentingNewLine]", 
    "\[IndentingNewLine]", 
    RowBox[{"(*", " ", 
     RowBox[{"Radiation", " ", "damage", " ", "function"}], " ", "*)"}], 
    "\[IndentingNewLine]", 
    RowBox[{
     RowBox[{"RD", "[", 
      RowBox[{
      "NN_", ",", "DD_", ",", "fAN_", ",", "dA_", ",", "a_", ",", "pa_"}], 
      "]"}], ":=", 
     RowBox[{"alpha", "*", 
      RowBox[{"(", 
       RowBox[{
        RowBox[{"ks", "*", 
         FractionBox[
          RowBox[{"lambda", "*", "gamma", "*", "fAN"}], "nu"]}], 
        RowBox[{"(*", 
         RowBox[{"self", "-", "dose"}], "*)"}], "+", 
        RowBox[{
         RowBox[{"(", 
          RowBox[{"1", "-", "ks"}], ")"}], "*", 
         FractionBox[
          RowBox[{"lambda", "*", "gamma", "*", 
           RowBox[{"(", 
            RowBox[{
             RowBox[{"fAN", "*", "NN"}], "+", "dA"}], ")"}]}], 
          RowBox[{"nu", "*", 
           RowBox[{"(", 
            RowBox[{"NN", "+", "DD"}], ")"}]}]]}], 
        RowBox[{"(*", 
         RowBox[{"cross", "-", "fire"}], "*)"}], "+", 
        RowBox[{"kf", "*", "lambda", "*", 
         RowBox[{"(", 
          RowBox[{"a", "+", "pa"}], ")"}]}]}], 
       RowBox[{"(*", 
        RowBox[{"dose", " ", "from", " ", "unanchored", " ", "nuclides"}], 
        "*)"}], ")"}]}]}], ";", "\[IndentingNewLine]", "\[IndentingNewLine]", 
    StyleBox["\[IndentingNewLine]",
     Background->RGBColor[0.88, 1, 0.88]], 
    RowBox[{"(*", " ", 
     RowBox[{"Active", " ", "antibodies"}], " ", "*)"}], " ", 
    "\[IndentingNewLine]", 
    RowBox[{
     RowBox[{"Fa", "[", "t_", "]"}], ":=", 
     RowBox[{"(*", 
      RowBox[{
      "injections", " ", "are", " ", "considered", " ", "as", " ", "initial", 
       " ", "conditions"}], "*)"}], 
     RowBox[{
      RowBox[{
       RowBox[{"-", " ", "lambda"}], "*", 
       RowBox[{"a", "[", "t", "]"}]}], 
      RowBox[{"(*", "decay", "*)"}], "-", 
      RowBox[{"kon", "*", 
       FractionBox["gamma", "V"], "*", 
       RowBox[{"(", 
        RowBox[{
         RowBox[{
          RowBox[{"fFN", "[", "t", "]"}], "*", 
          RowBox[{"NN", "[", "t", "]"}]}], "+", 
         RowBox[{"dF", "[", "t", "]"}]}], ")"}], "*", 
       RowBox[{"a", "[", "t", "]"}]}], 
      RowBox[{"(*", "binding", "*)"}], "-", 
      RowBox[{"kappac", "*", 
       RowBox[{"a", "[", "t", "]"}]}]}]}], 
    RowBox[{"(*", "clearance", "*)"}], ";", "\[IndentingNewLine]", 
    "\[IndentingNewLine]", 
    RowBox[{"(*", " ", 
     RowBox[{"Inert", " ", "antibodies"}], " ", "*)"}], " ", 
    "\[IndentingNewLine]", 
    RowBox[{
     RowBox[{"Fb", "[", "t_", "]"}], ":=", 
     RowBox[{"(*", 
      RowBox[{
      "injections", " ", "are", " ", "considered", " ", "as", " ", "initial", 
       " ", "conditions"}], "*)"}], 
     RowBox[{
      RowBox[{
       RowBox[{"+", " ", "lambda"}], "*", 
       RowBox[{"a", "[", "t", "]"}]}], 
      RowBox[{"(*", 
       RowBox[{"decay", " ", "of", " ", "a"}], "*)"}], "-", 
      RowBox[{"kon", "*", 
       FractionBox["gamma", "V"], "*", 
       RowBox[{"(", 
        RowBox[{
         RowBox[{
          RowBox[{"fFN", "[", "t", "]"}], "*", 
          RowBox[{"NN", "[", "t", "]"}]}], "+", 
         RowBox[{"dF", "[", "t", "]"}]}], ")"}], "*", 
       RowBox[{"b", "[", "t", "]"}]}], 
      RowBox[{"(*", "binding", "*)"}], "-", 
      RowBox[{"kappac", "*", 
       RowBox[{"b", "[", "t", "]"}]}]}]}], 
    RowBox[{"(*", "clearance", "*)"}], ";", "\[IndentingNewLine]", 
    "\[IndentingNewLine]", 
    RowBox[{"(*", " ", 
     RowBox[{"Viable", " ", "cells"}], " ", "*)"}], " ", 
    RowBox[{
     RowBox[{"FNN", "[", "t_", "]"}], ":=", 
     RowBox[{
      RowBox[{"rho", "*", 
       RowBox[{"NN", "[", "t", "]"}]}], 
      RowBox[{"(*", "proliferation", "*)"}], "-", 
      RowBox[{
       RowBox[{"RD", "[", 
        RowBox[{
         RowBox[{"NN", "[", "t", "]"}], ",", 
         RowBox[{"DD", "[", "t", "]"}], ",", 
         RowBox[{"fAN", "[", "t", "]"}], ",", 
         RowBox[{"dA", "[", "t", "]"}], ",", 
         RowBox[{"a", "[", "t", "]"}], ",", 
         RowBox[{"pa", "[", "t", "]"}]}], "]"}], "*", 
       RowBox[{"NN", "[", "t", "]"}]}]}]}], 
    RowBox[{"(*", "damage", "*)"}], ";", "\[IndentingNewLine]", 
    "\[IndentingNewLine]", 
    RowBox[{"(*", " ", 
     RowBox[{"Damaged", " ", "cells"}], " ", "*)"}], 
    RowBox[{
     RowBox[{"FDD", "[", "t_", "]"}], ":=", 
     RowBox[{
      RowBox[{
       RowBox[{"RD", "[", 
        RowBox[{
         RowBox[{"NN", "[", "t", "]"}], ",", 
         RowBox[{"DD", "[", "t", "]"}], ",", 
         RowBox[{"fAN", "[", "t", "]"}], ",", 
         RowBox[{"dA", "[", "t", "]"}], ",", 
         RowBox[{"a", "[", "t", "]"}], ",", 
         RowBox[{"pa", "[", "t", "]"}]}], "]"}], "*", 
       RowBox[{"NN", "[", "t", "]"}]}], 
      RowBox[{"(*", "damage", "*)"}], "-", 
      RowBox[{"omega", "*", 
       RowBox[{"DD", "[", "t", "]"}]}]}]}], 
    RowBox[{"(*", "death", "*)"}], ";", "\[IndentingNewLine]", 
    "\[IndentingNewLine]", 
    RowBox[{"(*", " ", 
     RowBox[{"Active", " ", "fragments"}], " ", "*)"}], " ", 
    RowBox[{
     RowBox[{"Fpa", "[", "t_", "]"}], ":=", 
     RowBox[{
      RowBox[{"omega", "*", 
       FractionBox[
        RowBox[{"gamma", "*", 
         RowBox[{"dA", "[", "t", "]"}]}], "V"]}], 
      RowBox[{"(*", "release", "*)"}], "-", 
      RowBox[{"lambda", "*", 
       RowBox[{"pa", "[", "t", "]"}]}], " ", 
      RowBox[{"(*", "decay", "*)"}], "-", 
      RowBox[{"kappap", "*", 
       RowBox[{"pa", "[", "t", "]"}]}]}]}], " ", 
    RowBox[{"(*", "clearance", "*)"}], ";", "\[IndentingNewLine]", 
    "\[IndentingNewLine]", 
    RowBox[{"(*", " ", 
     RowBox[{"Inert", " ", "fragments"}], " ", "*)"}], "\[IndentingNewLine]", 
    RowBox[{
     RowBox[{"Fpb", "[", "t_", "]"}], ":=", 
     RowBox[{
      RowBox[{"omega", "*", 
       FractionBox[
        RowBox[{"gamma", "*", 
         RowBox[{"(", 
          RowBox[{
           RowBox[{"DD", "[", "t", "]"}], "-", 
           RowBox[{"dF", "[", "t", "]"}], "-", 
           RowBox[{"dA", "[", "t", "]"}]}], ")"}]}], "V"]}], 
      RowBox[{"(*", "release", "*)"}], "+", " ", 
      RowBox[{"lambda", "*", 
       RowBox[{"pa", "[", "t", "]"}]}], 
      RowBox[{"(*", "decay", "*)"}], "-", 
      RowBox[{"kappap", "*", 
       RowBox[{"pb", "[", "t", "]"}]}]}]}], 
    RowBox[{"(*", "clearance", "*)"}], ";", "\[IndentingNewLine]", 
    "\[IndentingNewLine]", 
    RowBox[{"(*", " ", 
     RowBox[{
     "Free", " ", "receptors", " ", "of", " ", "viable", " ", "cells"}], " ", 
     "*)"}], " ", 
    RowBox[{
     RowBox[{"FfFN", "[", "t_", "]"}], ":=", 
     RowBox[{
      RowBox[{
       RowBox[{"(", 
        RowBox[{"1", "-", 
         RowBox[{"fFN", "[", "t", "]"}]}], ")"}], "*", "rho"}], "-", 
      RowBox[{"kon", "*", 
       RowBox[{"(", 
        RowBox[{
         RowBox[{"a", "[", "t", "]"}], "+", 
         RowBox[{"b", "[", "t", "]"}]}], ")"}], "*", 
       RowBox[{"fFN", "[", "t", "]"}]}]}]}], ";", "\[IndentingNewLine]", 
    "\[IndentingNewLine]", 
    RowBox[{"(*", " ", 
     RowBox[{
     "Active", " ", "receptors", " ", "of", " ", "viable", " ", "cells"}], 
     " ", "*)"}], " ", 
    RowBox[{
     RowBox[{"FfAN", "[", "t_", "]"}], ":=", 
     RowBox[{
      RowBox[{"kon", "*", 
       RowBox[{"a", "[", "t", "]"}], "*", 
       RowBox[{"fFN", "[", "t", "]"}]}], "-", 
      RowBox[{
       RowBox[{"(", 
        RowBox[{"lambda", "+", "rho"}], ")"}], "*", 
       RowBox[{"fAN", "[", "t", "]"}]}]}]}], ";", "\[IndentingNewLine]", 
    "\[IndentingNewLine]", 
    RowBox[{"(*", " ", 
     RowBox[{
     "Free", " ", "receptors", " ", "of", " ", "damaged", " ", "cells"}], " ",
      "*)"}], 
    RowBox[{
     RowBox[{"FdF", "[", "t_", "]"}], ":=", 
     RowBox[{
      RowBox[{
       RowBox[{"RD", "[", 
        RowBox[{
         RowBox[{"NN", "[", "t", "]"}], ",", 
         RowBox[{"DD", "[", "t", "]"}], ",", 
         RowBox[{"fAN", "[", "t", "]"}], ",", 
         RowBox[{"dA", "[", "t", "]"}], ",", 
         RowBox[{"a", "[", "t", "]"}], ",", 
         RowBox[{"pa", "[", "t", "]"}]}], "]"}], "*", 
       RowBox[{"fFN", "[", "t", "]"}], "*", 
       RowBox[{"NN", "[", "t", "]"}]}], "-", 
      RowBox[{"kon", "*", 
       RowBox[{"(", 
        RowBox[{
         RowBox[{"a", "[", "t", "]"}], "+", 
         RowBox[{"b", "[", "t", "]"}]}], ")"}], "*", 
       RowBox[{"dF", "[", "t", "]"}]}], "-", 
      RowBox[{"omega", "*", 
       RowBox[{"dF", "[", "t", "]"}]}]}]}], ";", "\[IndentingNewLine]", 
    "\[IndentingNewLine]", 
    RowBox[{"(*", " ", 
     RowBox[{
     "Active", " ", "receptors", " ", "of", " ", "damaged", " ", "cells"}], 
     " ", "*)"}], " ", "\[IndentingNewLine]", 
    RowBox[{
     RowBox[{"FdA", "[", "t_", "]"}], ":=", 
     RowBox[{
      RowBox[{
       RowBox[{"RD", "[", 
        RowBox[{
         RowBox[{"NN", "[", "t", "]"}], ",", 
         RowBox[{"DD", "[", "t", "]"}], ",", 
         RowBox[{"fAN", "[", "t", "]"}], ",", 
         RowBox[{"dA", "[", "t", "]"}], ",", 
         RowBox[{"a", "[", "t", "]"}], ",", 
         RowBox[{"pa", "[", "t", "]"}]}], "]"}], "*", 
       RowBox[{"fAN", "[", "t", "]"}], "*", 
       RowBox[{"NN", "[", "t", "]"}]}], "+", 
      RowBox[{"kon", "*", 
       RowBox[{"a", "[", "t", "]"}], "*", 
       RowBox[{"dF", "[", "t", "]"}]}], "-", 
      RowBox[{"lambda", "*", 
       RowBox[{"dA", "[", "t", "]"}]}], "-", 
      RowBox[{"omega", "*", 
       RowBox[{"dA", "[", "t", "]"}]}]}]}], ";", 
    StyleBox["\[IndentingNewLine]",
     Background->RGBColor[0.88, 1, 0.88]], 
    StyleBox["\[IndentingNewLine]",
     Background->RGBColor[0.88, 1, 0.88]], 
    RowBox[{"(*", " ", 
     RowBox[{"Initial", " ", "conditions"}], " ", "*)"}], 
    "\[IndentingNewLine]", 
    StyleBox["\[IndentingNewLine]",
     Background->RGBColor[0.88, 1, 0.88]], 
    RowBox[{"If", "[", 
     RowBox[{
      RowBox[{
       RowBox[{"Ainj", "[", 
        RowBox[{"[", 
         RowBox[{"1", ",", "1"}], "]"}], "]"}], "==", "0"}], 
      "\[IndentingNewLine]", ",", 
      RowBox[{
       RowBox[{"a0", "=", 
        RowBox[{
         RowBox[{"Ainj", "[", 
          RowBox[{"[", 
           RowBox[{"1", ",", "2"}], "]"}], "]"}], "/", "V"}]}], ";", 
       RowBox[{"b0", "=", 
        RowBox[{
         RowBox[{"Ainj", "[", 
          RowBox[{"[", 
           RowBox[{"1", ",", "3"}], "]"}], "]"}], "/", "V"}]}]}], 
      "\[IndentingNewLine]", ",", 
      RowBox[{
       RowBox[{"a0", "=", "0"}], ";", 
       RowBox[{"b0", "=", "0"}]}]}], "]"}], ";", 
    RowBox[{"(*", 
     RowBox[{"complexes", " ", "in", " ", "blood"}], "*)"}], 
    "\[IndentingNewLine]", 
    RowBox[{"NN0", "=", "N0"}], ";", "\[IndentingNewLine]", 
    RowBox[{"DD0", "=", "0"}], ";", "\[IndentingNewLine]", 
    RowBox[{"pa0", "=", "0"}], ";", 
    RowBox[{"pb0", "=", "0"}], ";", 
    RowBox[{"fFN0", "=", "1"}], ";", 
    RowBox[{"fAN0", "=", "0"}], ";", "\[IndentingNewLine]", 
    RowBox[{"dF0", "=", "0"}], ";", 
    RowBox[{"dA0", "=", "0"}], ";", "\[IndentingNewLine]", 
    RowBox[{"ActBlood0", "=", "0"}], ";", 
    RowBox[{"ActBloodFrag0", "=", "0"}], ";", 
    RowBox[{"ActOut0", "=", "0"}], ";", 
    RowBox[{"ActOutFrag0", "=", "0"}], ";", 
    RowBox[{"ActTumor0", "=", "0"}], ";", 
    RowBox[{"NewCells0", "=", "0"}], ";", "\[IndentingNewLine]", 
    RowBox[{"SD0", "=", "0"}], ";", 
    RowBox[{"CFN0", "=", "0"}], ";", 
    RowBox[{"CFD0", "=", "0"}], ";", 
    RowBox[{"UN0", "=", "0"}], ";", "\[IndentingNewLine]", 
    "\[IndentingNewLine]", 
    RowBox[{"(*", " ", "SOLVER", " ", "*)"}], "\[IndentingNewLine]", 
    "\[IndentingNewLine]", 
    RowBox[{
     RowBox[{"tB", "[", 
      RowBox[{"[", "1", "]"}], "]"}], "=", "0"}], ";", 
    RowBox[{"If", "[", 
     RowBox[{
      RowBox[{
       RowBox[{"Ainj", "[", 
        RowBox[{"[", 
         RowBox[{"1", ",", "1"}], "]"}], "]"}], "==", "0"}], ",", 
      RowBox[{"If", "[", 
       RowBox[{
        RowBox[{"IAinj", ">", "1"}], ",", 
        RowBox[{
         RowBox[{"tE", "[", 
          RowBox[{"[", "1", "]"}], "]"}], "=", 
         RowBox[{"Ainj", "[", 
          RowBox[{"[", 
           RowBox[{"2", ",", "1"}], "]"}], "]"}]}], ",", 
        RowBox[{
         RowBox[{"tE", "[", 
          RowBox[{"[", "1", "]"}], "]"}], "=", "tEnd"}]}], "]"}], ",", 
      RowBox[{
       RowBox[{"tE", "[", 
        RowBox[{"[", "1", "]"}], "]"}], "=", 
       RowBox[{"Ainj", "[", 
        RowBox[{"[", 
         RowBox[{"1", ",", "1"}], "]"}], "]"}]}]}], "]"}], ";", 
    "\[IndentingNewLine]", "\[IndentingNewLine]", 
    RowBox[{"For", "[", 
     RowBox[{
      RowBox[{"npw", "=", "1"}], ",", 
      RowBox[{"npw", "<=", "Npw"}], ",", 
      RowBox[{"npw", "++"}], ",", "\[IndentingNewLine]", 
      "\[IndentingNewLine]", 
      RowBox[{
       RowBox[{"Clear", "[", 
        RowBox[{
        "a", ",", "b", ",", "NN", ",", "DD", ",", "pa", ",", "pb", ",", "fFN",
          ",", "fAN", ",", "dF", ",", "dA", ",", "ActBlood", ",", 
         "ActBloodFrag", ",", "ActOut", ",", "ActOutFrag", ",", "ActTumor", 
         ",", "SD", ",", "CFN", ",", "CFD", ",", "UN", ",", "NewCells"}], 
        "]"}], ";", "\[IndentingNewLine]", "\[IndentingNewLine]", 
       RowBox[{"sol", "=", 
        RowBox[{"NDSolve", "[", 
         RowBox[{
          RowBox[{"{", "\[IndentingNewLine]", 
           RowBox[{"(*", 
            RowBox[{"INITIAL", " ", "CONDITIONS"}], "*)"}], 
           "\[IndentingNewLine]", 
           RowBox[{
            RowBox[{
             RowBox[{"a", "[", 
              RowBox[{"tB", "[", 
               RowBox[{"[", "npw", "]"}], "]"}], "]"}], "==", "a0"}], ",", 
            RowBox[{
             RowBox[{"b", "[", 
              RowBox[{"tB", "[", 
               RowBox[{"[", "npw", "]"}], "]"}], "]"}], "==", "b0"}], ",", 
            RowBox[{
             RowBox[{"NN", "[", 
              RowBox[{"tB", "[", 
               RowBox[{"[", "npw", "]"}], "]"}], "]"}], "==", "NN0"}], ",", 
            RowBox[{
             RowBox[{"DD", "[", 
              RowBox[{"tB", "[", 
               RowBox[{"[", "npw", "]"}], "]"}], "]"}], "==", "DD0"}], ",", 
            RowBox[{
             RowBox[{"pa", "[", 
              RowBox[{"tB", "[", 
               RowBox[{"[", "npw", "]"}], "]"}], "]"}], "==", "pa0"}], ",", 
            RowBox[{
             RowBox[{"pb", "[", 
              RowBox[{"tB", "[", 
               RowBox[{"[", "npw", "]"}], "]"}], "]"}], "==", "pb0"}], ",", 
            RowBox[{
             RowBox[{"fFN", "[", 
              RowBox[{"tB", "[", 
               RowBox[{"[", "npw", "]"}], "]"}], "]"}], "==", "fFN0"}], ",", 
            RowBox[{
             RowBox[{"fAN", "[", 
              RowBox[{"tB", "[", 
               RowBox[{"[", "npw", "]"}], "]"}], "]"}], "==", "fAN0"}], ",", 
            RowBox[{
             RowBox[{"dF", "[", 
              RowBox[{"tB", "[", 
               RowBox[{"[", "npw", "]"}], "]"}], "]"}], "==", "dF0"}], ",", 
            RowBox[{
             RowBox[{"dA", "[", 
              RowBox[{"tB", "[", 
               RowBox[{"[", "npw", "]"}], "]"}], "]"}], "==", "dA0"}], ",", 
            "\[IndentingNewLine]", 
            RowBox[{
             RowBox[{"ActBlood", "[", 
              RowBox[{"tB", "[", 
               RowBox[{"[", "npw", "]"}], "]"}], "]"}], "==", "ActBlood0"}], 
            ",", 
            RowBox[{
             RowBox[{"ActBloodFrag", "[", 
              RowBox[{"tB", "[", 
               RowBox[{"[", "npw", "]"}], "]"}], "]"}], "==", 
             "ActBloodFrag0"}], ",", 
            RowBox[{
             RowBox[{"ActOut", "[", 
              RowBox[{"tB", "[", 
               RowBox[{"[", "npw", "]"}], "]"}], "]"}], "==", "ActOut0"}], 
            ",", 
            RowBox[{
             RowBox[{"ActOutFrag", "[", 
              RowBox[{"tB", "[", 
               RowBox[{"[", "npw", "]"}], "]"}], "]"}], "==", "ActOutFrag0"}],
             ",", 
            RowBox[{
             RowBox[{"ActTumor", "[", 
              RowBox[{"tB", "[", 
               RowBox[{"[", "npw", "]"}], "]"}], "]"}], "==", "ActTumor0"}], 
            ",", 
            RowBox[{
             RowBox[{"SD", "[", 
              RowBox[{"tB", "[", 
               RowBox[{"[", "npw", "]"}], "]"}], "]"}], "==", "SD0"}], ",", 
            RowBox[{
             RowBox[{"CFN", "[", 
              RowBox[{"tB", "[", 
               RowBox[{"[", "npw", "]"}], "]"}], "]"}], "==", "CFN0"}], ",", 
            RowBox[{
             RowBox[{"CFD", "[", 
              RowBox[{"tB", "[", 
               RowBox[{"[", "npw", "]"}], "]"}], "]"}], "==", "CFD0"}], ",", 
            RowBox[{
             RowBox[{"UN", "[", 
              RowBox[{"tB", "[", 
               RowBox[{"[", "npw", "]"}], "]"}], "]"}], "==", "UN0"}], ",", 
            RowBox[{
             RowBox[{"NewCells", "[", 
              RowBox[{"tB", "[", 
               RowBox[{"[", "npw", "]"}], "]"}], "]"}], "==", "NewCells0"}], 
            ",", "\[IndentingNewLine]", "\[IndentingNewLine]", 
            RowBox[{
             RowBox[{
              RowBox[{"a", "'"}], "[", "t", "]"}], "==", 
             RowBox[{"Fa", "[", "t", "]"}]}], ",", 
            RowBox[{
             RowBox[{
              RowBox[{"b", "'"}], "[", "t", "]"}], "==", " ", 
             RowBox[{"Fb", "[", "t", "]"}]}], ",", 
            RowBox[{
             RowBox[{
              RowBox[{"NN", "'"}], "[", "t", "]"}], "==", 
             RowBox[{"FNN", "[", "t", "]"}]}], ",", 
            RowBox[{
             RowBox[{
              RowBox[{"DD", "'"}], "[", "t", "]"}], "==", 
             RowBox[{"FDD", "[", "t", "]"}]}], ",", 
            RowBox[{
             RowBox[{
              RowBox[{"pa", "'"}], "[", "t", "]"}], "==", 
             RowBox[{"Fpa", "[", "t", "]"}]}], ",", 
            RowBox[{
             RowBox[{
              RowBox[{"pb", "'"}], "[", "t", "]"}], "==", 
             RowBox[{"Fpb", "[", "t", "]"}]}], ",", 
            RowBox[{
             RowBox[{
              RowBox[{"fFN", "'"}], "[", "t", "]"}], "==", 
             RowBox[{"FfFN", "[", "t", "]"}]}], ",", 
            RowBox[{
             RowBox[{
              RowBox[{"fAN", "'"}], "[", "t", "]"}], "==", 
             RowBox[{"FfAN", "[", "t", "]"}]}], ",", 
            RowBox[{
             RowBox[{
              RowBox[{"dF", "'"}], "[", "t", "]"}], "==", 
             RowBox[{"FdF", "[", "t", "]"}]}], ",", 
            RowBox[{
             RowBox[{
              RowBox[{"dA", "'"}], "[", "t", "]"}], "==", 
             RowBox[{"FdA", "[", "t", "]"}]}], ",", "\[IndentingNewLine]", 
            "\[IndentingNewLine]", 
            RowBox[{
             RowBox[{
              RowBox[{"ActBlood", "'"}], "[", "t", "]"}], "==", 
             RowBox[{"V", "*", "lambda", "*", 
              RowBox[{"(", 
               RowBox[{
                RowBox[{"a", "[", "t", "]"}], "+", 
                RowBox[{"pa", "[", "t", "]"}]}], ")"}]}]}], ",", 
            "\[IndentingNewLine]", 
            RowBox[{
             RowBox[{
              RowBox[{"ActBloodFrag", "'"}], "[", "t", "]"}], "==", 
             RowBox[{"V", "*", "lambda", "*", 
              RowBox[{"pa", "[", "t", "]"}]}]}], ",", "\[IndentingNewLine]", 
            RowBox[{
             RowBox[{
              RowBox[{"ActOut", "'"}], "[", "t", "]"}], "==", 
             RowBox[{"V", "*", 
              RowBox[{"(", 
               RowBox[{
                RowBox[{"kappac", "*", 
                 RowBox[{"a", "[", "t", "]"}]}], "+", 
                RowBox[{"kappap", "*", 
                 RowBox[{"pa", "[", "t", "]"}]}]}], ")"}]}]}], ",", 
            "\[IndentingNewLine]", 
            RowBox[{
             RowBox[{
              RowBox[{"ActOutFrag", "'"}], "[", "t", "]"}], "==", 
             RowBox[{"V", "*", "kappap", "*", 
              RowBox[{"pa", "[", "t", "]"}]}]}], ",", "\[IndentingNewLine]", 
            RowBox[{
             RowBox[{
              RowBox[{"ActTumor", "'"}], "[", "t", "]"}], "==", 
             RowBox[{
              RowBox[{"(", 
               RowBox[{"lambda", "*", "gamma"}], ")"}], "*", 
              RowBox[{"(", 
               RowBox[{
                RowBox[{
                 RowBox[{"fAN", "[", "t", "]"}], "*", 
                 RowBox[{"NN", "[", "t", "]"}]}], "+", 
                RowBox[{"dA", "[", "t", "]"}]}], ")"}]}]}], ",", 
            "\[IndentingNewLine]", "\[IndentingNewLine]", 
            RowBox[{
             RowBox[{
              RowBox[{"SD", "'"}], "[", "t", "]"}], "==", 
             RowBox[{"ks", "*", 
              RowBox[{"(", 
               RowBox[{"lambda", "*", "gamma"}], ")"}], "*", 
              RowBox[{"(", 
               RowBox[{
                RowBox[{"fAN", "[", "t", "]"}], "*", 
                RowBox[{"NN", "[", "t", "]"}]}], ")"}]}]}], ",", 
            "\[IndentingNewLine]", 
            RowBox[{
             RowBox[{
              RowBox[{"CFN", "'"}], "[", "t", "]"}], "==", 
             RowBox[{
              RowBox[{"(", 
               RowBox[{"1", "-", "ks"}], ")"}], "*", 
              RowBox[{"(", 
               RowBox[{"lambda", "*", "gamma"}], ")"}], "*", 
              RowBox[{"(", 
               RowBox[{
                RowBox[{"fAN", "[", "t", "]"}], "*", 
                RowBox[{"NN", "[", "t", "]"}]}], ")"}], "*", 
              FractionBox[
               RowBox[{"NN", "[", "t", "]"}], 
               RowBox[{
                RowBox[{"NN", "[", "t", "]"}], "+", 
                RowBox[{"DD", "[", "t", "]"}]}]]}]}], ",", 
            "\[IndentingNewLine]", 
            RowBox[{
             RowBox[{
              RowBox[{"CFD", "'"}], "[", "t", "]"}], "==", 
             RowBox[{
              RowBox[{"(", 
               RowBox[{"1", "-", "ks"}], ")"}], "*", 
              RowBox[{"(", 
               RowBox[{"lambda", "*", "gamma"}], ")"}], "*", 
              RowBox[{"dA", "[", "t", "]"}], "*", 
              FractionBox[
               RowBox[{"NN", "[", "t", "]"}], 
               RowBox[{
                RowBox[{"NN", "[", "t", "]"}], "+", 
                RowBox[{"DD", "[", "t", "]"}]}]]}]}], ",", 
            "\[IndentingNewLine]", 
            RowBox[{
             RowBox[{
              RowBox[{"UN", "'"}], "[", "t", "]"}], "==", 
             RowBox[{"kf", "*", "lambda", "*", 
              RowBox[{"(", 
               RowBox[{
                RowBox[{"a", "[", "t", "]"}], "+", 
                RowBox[{"pa", "[", "t", "]"}]}], ")"}], "*", "nu", "*", 
              RowBox[{"NN", "[", "t", "]"}]}]}], ",", "\[IndentingNewLine]", 
            RowBox[{
             RowBox[{
              RowBox[{"NewCells", "'"}], "[", "t", "]"}], "==", 
             RowBox[{"If", "[", 
              RowBox[{
               RowBox[{"t", ">", 
                RowBox[{"Ainj", "[", 
                 RowBox[{"[", 
                  RowBox[{"1", ",", "1"}], "]"}], "]"}]}], ",", 
               RowBox[{"rho", "*", 
                RowBox[{"NN", "[", "t", "]"}]}], ",", "0"}], "]"}]}], 
            RowBox[{"(*", " ", 
             RowBox[{
             "start", " ", "counting", " ", "new", " ", "cells", " ", "from", 
              " ", "the", " ", "moment", " ", "of", " ", "the", " ", "first", 
              " ", "injection"}], " ", "*)"}], "\[IndentingNewLine]", 
            "\[IndentingNewLine]", ",", 
            RowBox[{"WhenEvent", "[", 
             RowBox[{
              RowBox[{
               RowBox[{"NN", "[", "t", "]"}], "<", 
               RowBox[{"Ncur", "/", "Nnor"}]}], ",", 
              RowBox[{
               RowBox[{"NN", "[", "t", "]"}], "->", "0"}]}], 
             RowBox[{"(*", 
              RowBox[{
               RowBox[{
                RowBox[{"tE", "[", 
                 RowBox[{"[", "npw", "]"}], "]"}], "=", "t"}], ";", 
               RowBox[{"tEnd", "=", "t"}], ";", "\"\<StopIntegration\>\""}], 
              "*)"}], "]"}]}], 
           RowBox[{"(*", " ", 
            RowBox[{"treatment", " ", "wins"}], " ", "*)"}], 
           "\[IndentingNewLine]", "}"}], "\[IndentingNewLine]", ",", 
          RowBox[{"{", 
           RowBox[{
           "a", ",", "b", ",", "NN", ",", "DD", ",", "pa", ",", "pb", ",", 
            "fFN", ",", "fAN", ",", 
            StyleBox["dF",
             Background->GrayLevel[0.85]], 
            StyleBox[",",
             Background->GrayLevel[0.85]], 
            StyleBox["dA",
             Background->GrayLevel[0.85]], 
            StyleBox[",",
             Background->GrayLevel[0.85]], "ActBlood", ",", "ActBloodFrag", 
            ",", "ActOut", ",", "ActOutFrag", ",", "ActTumor", ",", "SD", ",",
             "CFN", ",", "CFD", ",", "UN", ",", "NewCells"}], "}"}], ",", 
          RowBox[{"{", 
           RowBox[{"t", ",", 
            RowBox[{"tB", "[", 
             RowBox[{"[", "npw", "]"}], "]"}], ",", 
            RowBox[{"tE", "[", 
             RowBox[{"[", "npw", "]"}], "]"}]}], "}"}], "\[IndentingNewLine]",
           ",", 
          RowBox[{"AccuracyGoal", "->", "10"}], ",", 
          RowBox[{"PrecisionGoal", "->", "10"}]}], "]"}]}], ";", 
       "\[IndentingNewLine]", "\[IndentingNewLine]", 
       RowBox[{
        RowBox[{"apw", "[", 
         RowBox[{"[", "npw", "]"}], "]"}], "=", 
        RowBox[{"First", "[", 
         RowBox[{"a", "/.", "sol"}], "]"}]}], ";", " ", 
       RowBox[{
        RowBox[{"bpw", "[", 
         RowBox[{"[", "npw", "]"}], "]"}], "=", 
        RowBox[{"First", "[", 
         RowBox[{"b", "/.", "sol"}], "]"}]}], ";", " ", 
       RowBox[{
        RowBox[{"NNpw", "[", 
         RowBox[{"[", "npw", "]"}], "]"}], "=", 
        RowBox[{"First", "[", 
         RowBox[{"NN", "/.", "sol"}], "]"}]}], ";", " ", 
       RowBox[{
        RowBox[{"DDpw", "[", 
         RowBox[{"[", "npw", "]"}], "]"}], "=", 
        RowBox[{"First", "[", 
         RowBox[{"DD", "/.", "sol"}], "]"}]}], ";", "\[IndentingNewLine]", 
       RowBox[{
        RowBox[{"papw", "[", 
         RowBox[{"[", "npw", "]"}], "]"}], "=", 
        RowBox[{"First", "[", 
         RowBox[{"pa", "/.", "sol"}], "]"}]}], ";", " ", 
       RowBox[{
        RowBox[{"pbpw", "[", 
         RowBox[{"[", "npw", "]"}], "]"}], "=", 
        RowBox[{"First", "[", 
         RowBox[{"pb", "/.", "sol"}], "]"}]}], ";", " ", 
       RowBox[{
        RowBox[{"fFNpw", "[", 
         RowBox[{"[", "npw", "]"}], "]"}], "=", 
        RowBox[{"First", "[", 
         RowBox[{"fFN", "/.", "sol"}], "]"}]}], ";", " ", 
       RowBox[{
        RowBox[{"fANpw", "[", 
         RowBox[{"[", "npw", "]"}], "]"}], "=", 
        RowBox[{"First", "[", 
         RowBox[{"fAN", "/.", "sol"}], "]"}]}], ";", " ", 
       RowBox[{
        RowBox[{"dFpw", "[", 
         RowBox[{"[", "npw", "]"}], "]"}], "=", 
        RowBox[{"First", "[", 
         RowBox[{"dF", "/.", "sol"}], "]"}]}], ";", "  ", 
       RowBox[{
        RowBox[{"dApw", "[", 
         RowBox[{"[", "npw", "]"}], "]"}], "=", 
        RowBox[{"First", "[", 
         RowBox[{"dA", "/.", "sol"}], "]"}]}], ";", "\[IndentingNewLine]", 
       RowBox[{
        RowBox[{"ActBloodpw", "[", 
         RowBox[{"[", "npw", "]"}], "]"}], "=", 
        RowBox[{"First", "[", 
         RowBox[{"ActBlood", "/.", "sol"}], "]"}]}], ";", 
       RowBox[{
        RowBox[{"ActBloodFragpw", "[", 
         RowBox[{"[", "npw", "]"}], "]"}], "=", 
        RowBox[{"First", "[", 
         RowBox[{"ActBloodFrag", "/.", "sol"}], "]"}]}], ";", 
       RowBox[{
        RowBox[{"ActOutpw", "[", 
         RowBox[{"[", "npw", "]"}], "]"}], "=", 
        RowBox[{"First", "[", 
         RowBox[{"ActOut", "/.", "sol"}], "]"}]}], ";", 
       RowBox[{
        RowBox[{"ActOutFragpw", "[", 
         RowBox[{"[", "npw", "]"}], "]"}], "=", 
        RowBox[{"First", "[", 
         RowBox[{"ActOutFrag", "/.", "sol"}], "]"}]}], ";", 
       RowBox[{
        RowBox[{"ActTumorpw", "[", 
         RowBox[{"[", "npw", "]"}], "]"}], "=", 
        RowBox[{"First", "[", 
         RowBox[{"ActTumor", "/.", "sol"}], "]"}]}], ";", 
       RowBox[{
        RowBox[{"SDpw", "[", 
         RowBox[{"[", "npw", "]"}], "]"}], "=", 
        RowBox[{"First", "[", 
         RowBox[{"SD", "/.", "sol"}], "]"}]}], ";", 
       RowBox[{
        RowBox[{"CFNpw", "[", 
         RowBox[{"[", "npw", "]"}], "]"}], "=", 
        RowBox[{"First", "[", 
         RowBox[{"CFN", "/.", "sol"}], "]"}]}], ";", 
       RowBox[{
        RowBox[{"CFDpw", "[", 
         RowBox[{"[", "npw", "]"}], "]"}], "=", 
        RowBox[{"First", "[", 
         RowBox[{"CFD", "/.", "sol"}], "]"}]}], ";", 
       RowBox[{
        RowBox[{"UNpw", "[", 
         RowBox[{"[", "npw", "]"}], "]"}], "=", 
        RowBox[{"First", "[", 
         RowBox[{"UN", "/.", "sol"}], "]"}]}], ";", "\[IndentingNewLine]", 
       RowBox[{
        RowBox[{"NewCellspw", "[", 
         RowBox[{"[", "npw", "]"}], "]"}], "=", 
        RowBox[{"First", "[", 
         RowBox[{"NewCells", "/.", "sol"}], "]"}]}], ";", 
       "\[IndentingNewLine]", "\[IndentingNewLine]", 
       RowBox[{"If", "[", 
        RowBox[{
         RowBox[{"npw", "<", "Npw"}], ",", "\[IndentingNewLine]", 
         RowBox[{"(*", 
          RowBox[{"renew", " ", "initial", " ", "conditions"}], "*)"}], 
         "\[IndentingNewLine]", 
         RowBox[{
          RowBox[{"If", "[", 
           RowBox[{
            RowBox[{
             RowBox[{"Ainj", "[", 
              RowBox[{"[", 
               RowBox[{"1", ",", "1"}], "]"}], "]"}], "==", "0"}], 
            "\[IndentingNewLine]", ",", 
            RowBox[{
             RowBox[{"a0", "=", 
              RowBox[{
               RowBox[{
                RowBox[{"apw", "[", 
                 RowBox[{"[", "npw", "]"}], "]"}], "[", 
                RowBox[{"tE", "[", 
                 RowBox[{"[", "npw", "]"}], "]"}], "]"}], "+", 
               RowBox[{
                RowBox[{"Ainj", "[", 
                 RowBox[{"[", 
                  RowBox[{
                   RowBox[{"npw", "+", "1"}], ",", "2"}], "]"}], "]"}], "/", 
                "V"}]}]}], ";", 
             RowBox[{"b0", "=", 
              RowBox[{
               RowBox[{
                RowBox[{"bpw", "[", 
                 RowBox[{"[", "npw", "]"}], "]"}], "[", 
                RowBox[{"tE", "[", 
                 RowBox[{"[", "npw", "]"}], "]"}], "]"}], "+", 
               RowBox[{
                RowBox[{"Ainj", "[", 
                 RowBox[{"[", 
                  RowBox[{
                   RowBox[{"npw", "+", "1"}], ",", "3"}], "]"}], "]"}], "/", 
                "V"}]}]}]}], "\[IndentingNewLine]", ",", 
            RowBox[{
             RowBox[{"a0", "=", 
              RowBox[{
               RowBox[{
                RowBox[{"apw", "[", 
                 RowBox[{"[", "npw", "]"}], "]"}], "[", 
                RowBox[{"tE", "[", 
                 RowBox[{"[", "npw", "]"}], "]"}], "]"}], "+", 
               RowBox[{
                RowBox[{"Ainj", "[", 
                 RowBox[{"[", 
                  RowBox[{"npw", ",", "2"}], "]"}], "]"}], "/", "V"}]}]}], 
             ";", 
             RowBox[{"b0", "=", 
              RowBox[{
               RowBox[{
                RowBox[{"bpw", "[", 
                 RowBox[{"[", "npw", "]"}], "]"}], "[", 
                RowBox[{"tE", "[", 
                 RowBox[{"[", "npw", "]"}], "]"}], "]"}], "+", 
               RowBox[{
                RowBox[{"Ainj", "[", 
                 RowBox[{"[", 
                  RowBox[{"npw", ",", "3"}], "]"}], "]"}], "/", "V"}]}]}]}]}],
            "]"}], ";", "\[IndentingNewLine]", 
          RowBox[{"NN0", "=", 
           RowBox[{
            RowBox[{"NNpw", "[", 
             RowBox[{"[", "npw", "]"}], "]"}], "[", 
            RowBox[{"tE", "[", 
             RowBox[{"[", "npw", "]"}], "]"}], "]"}]}], ";", 
          RowBox[{"DD0", "=", 
           RowBox[{
            RowBox[{"DDpw", "[", 
             RowBox[{"[", "npw", "]"}], "]"}], "[", 
            RowBox[{"tE", "[", 
             RowBox[{"[", "npw", "]"}], "]"}], "]"}]}], ";", 
          RowBox[{"pa0", "=", 
           RowBox[{
            RowBox[{"papw", "[", 
             RowBox[{"[", "npw", "]"}], "]"}], "[", 
            RowBox[{"tE", "[", 
             RowBox[{"[", "npw", "]"}], "]"}], "]"}]}], ";", 
          RowBox[{"pb0", "=", 
           RowBox[{
            RowBox[{"pbpw", "[", 
             RowBox[{"[", "npw", "]"}], "]"}], "[", 
            RowBox[{"tE", "[", 
             RowBox[{"[", "npw", "]"}], "]"}], "]"}]}], ";", 
          "\[IndentingNewLine]", 
          RowBox[{"fFN0", "=", 
           RowBox[{
            RowBox[{"fFNpw", "[", 
             RowBox[{"[", "npw", "]"}], "]"}], "[", 
            RowBox[{"tE", "[", 
             RowBox[{"[", "npw", "]"}], "]"}], "]"}]}], ";", 
          RowBox[{"fAN0", "=", 
           RowBox[{
            RowBox[{"fANpw", "[", 
             RowBox[{"[", "npw", "]"}], "]"}], "[", 
            RowBox[{"tE", "[", 
             RowBox[{"[", "npw", "]"}], "]"}], "]"}]}], ";", 
          "\[IndentingNewLine]", 
          RowBox[{"dF0", "=", 
           RowBox[{
            RowBox[{"dFpw", "[", 
             RowBox[{"[", "npw", "]"}], "]"}], "[", 
            RowBox[{"tE", "[", 
             RowBox[{"[", "npw", "]"}], "]"}], "]"}]}], ";", 
          RowBox[{"dA0", "=", 
           RowBox[{
            RowBox[{"dApw", "[", 
             RowBox[{"[", "npw", "]"}], "]"}], "[", 
            RowBox[{"tE", "[", 
             RowBox[{"[", "npw", "]"}], "]"}], "]"}]}], ";", 
          RowBox[{"ActBlood0", "=", 
           RowBox[{
            RowBox[{"ActBloodpw", "[", 
             RowBox[{"[", "npw", "]"}], "]"}], "[", 
            RowBox[{"tE", "[", 
             RowBox[{"[", "npw", "]"}], "]"}], "]"}]}], ";", 
          RowBox[{"ActBloodFrag0", "=", 
           RowBox[{
            RowBox[{"ActBloodFragpw", "[", 
             RowBox[{"[", "npw", "]"}], "]"}], "[", 
            RowBox[{"tE", "[", 
             RowBox[{"[", "npw", "]"}], "]"}], "]"}]}], ";", 
          RowBox[{"ActOut0", "=", 
           RowBox[{
            RowBox[{"ActOutpw", "[", 
             RowBox[{"[", "npw", "]"}], "]"}], "[", 
            RowBox[{"tE", "[", 
             RowBox[{"[", "npw", "]"}], "]"}], "]"}]}], ";", 
          RowBox[{"ActOutFrag0", "=", 
           RowBox[{
            RowBox[{"ActOutFragpw", "[", 
             RowBox[{"[", "npw", "]"}], "]"}], "[", 
            RowBox[{"tE", "[", 
             RowBox[{"[", "npw", "]"}], "]"}], "]"}]}], ";", 
          RowBox[{"ActTumor0", "=", 
           RowBox[{
            RowBox[{"ActTumorpw", "[", 
             RowBox[{"[", "npw", "]"}], "]"}], "[", 
            RowBox[{"tE", "[", 
             RowBox[{"[", "npw", "]"}], "]"}], "]"}]}], ";", 
          "\[IndentingNewLine]", 
          RowBox[{"SD0", "=", 
           RowBox[{
            RowBox[{"SDpw", "[", 
             RowBox[{"[", "npw", "]"}], "]"}], "[", 
            RowBox[{"tE", "[", 
             RowBox[{"[", "npw", "]"}], "]"}], "]"}]}], ";", 
          "\[IndentingNewLine]", 
          RowBox[{"CFN0", "=", 
           RowBox[{
            RowBox[{"CFNpw", "[", 
             RowBox[{"[", "npw", "]"}], "]"}], "[", 
            RowBox[{"tE", "[", 
             RowBox[{"[", "npw", "]"}], "]"}], "]"}]}], ";", 
          "\[IndentingNewLine]", 
          RowBox[{"CFD0", "=", 
           RowBox[{
            RowBox[{"CFDpw", "[", 
             RowBox[{"[", "npw", "]"}], "]"}], "[", 
            RowBox[{"tE", "[", 
             RowBox[{"[", "npw", "]"}], "]"}], "]"}]}], ";", 
          "\[IndentingNewLine]", 
          RowBox[{"UN0", "=", 
           RowBox[{
            RowBox[{"UNpw", "[", 
             RowBox[{"[", "npw", "]"}], "]"}], "[", 
            RowBox[{"tE", "[", 
             RowBox[{"[", "npw", "]"}], "]"}], "]"}]}], ";", 
          "\[IndentingNewLine]", 
          RowBox[{"NewCells0", "=", 
           RowBox[{
            RowBox[{"NewCellspw", "[", 
             RowBox[{"[", "npw", "]"}], "]"}], "[", 
            RowBox[{"tE", "[", 
             RowBox[{"[", "npw", "]"}], "]"}], "]"}]}], ";", 
          "\[IndentingNewLine]", "\[IndentingNewLine]", 
          RowBox[{"(*", 
           RowBox[{"renew", " ", "time", " ", "frame"}], "*)"}], 
          "\[IndentingNewLine]", 
          RowBox[{
           RowBox[{"tB", "[", 
            RowBox[{"[", 
             RowBox[{"npw", "+", "1"}], "]"}], "]"}], "=", 
           RowBox[{"tE", "[", 
            RowBox[{"[", "npw", "]"}], "]"}]}], ";", "\[IndentingNewLine]", 
          "\[IndentingNewLine]", 
          RowBox[{"If", "[", 
           RowBox[{
            RowBox[{
             RowBox[{"Ainj", "[", 
              RowBox[{"[", 
               RowBox[{"1", ",", "1"}], "]"}], "]"}], "==", "0"}], ",", 
            RowBox[{"If", "[", 
             RowBox[{
              RowBox[{"Npw", ">", 
               RowBox[{"npw", "+", "1"}]}], ",", 
              RowBox[{
               RowBox[{"tE", "[", 
                RowBox[{"[", 
                 RowBox[{"npw", "+", "1"}], "]"}], "]"}], "=", 
               RowBox[{"Ainj", "[", 
                RowBox[{"[", 
                 RowBox[{
                  RowBox[{"npw", "+", "2"}], ",", "1"}], "]"}], "]"}]}], ",", 
              RowBox[{
               RowBox[{"tE", "[", 
                RowBox[{"[", 
                 RowBox[{"npw", "+", "1"}], "]"}], "]"}], "=", "tEnd"}]}], 
             "]"}], ",", "\[IndentingNewLine]", 
            RowBox[{"If", "[", 
             RowBox[{
              RowBox[{"Npw", ">", 
               RowBox[{"npw", "+", "1"}]}], ",", 
              RowBox[{
               RowBox[{"tE", "[", 
                RowBox[{"[", 
                 RowBox[{"npw", "+", "1"}], "]"}], "]"}], "=", 
               RowBox[{"Ainj", "[", 
                RowBox[{"[", 
                 RowBox[{
                  RowBox[{"npw", "+", "1"}], ",", "1"}], "]"}], "]"}]}], ",", 
              RowBox[{
               RowBox[{"tE", "[", 
                RowBox[{"[", 
                 RowBox[{"npw", "+", "1"}], "]"}], "]"}], "=", "tEnd"}]}], 
             "]"}]}], "]"}], ";"}]}], "]"}]}]}], "\[IndentingNewLine]", "]"}],
     ";", "\[IndentingNewLine]", 
    RowBox[{"npw", "--"}], ";", "\[IndentingNewLine]", 
    RowBox[{"(*", " ", 
     RowBox[{
     "It", " ", "will", " ", "be", " ", "convenient", " ", "to", " ", "have", 
      " ", "estimation", " ", "of", " ", "minimal", " ", "viable", " ", 
      "cell", " ", "number", " ", "here"}], " ", "*)"}], 
    "\[IndentingNewLine]", 
    RowBox[{"TableNN", "=", 
     RowBox[{"If", "[", 
      RowBox[{
       RowBox[{
        RowBox[{"Ainj", "[", 
         RowBox[{"[", 
          RowBox[{"1", ",", "1"}], "]"}], "]"}], "==", "0"}], ",", 
       RowBox[{"Table", "[", 
        RowBox[{
         RowBox[{"NMinimize", "[", 
          RowBox[{
           RowBox[{"{", 
            RowBox[{
             RowBox[{"Nnor", "*", 
              RowBox[{"(", 
               RowBox[{
                RowBox[{"NNpw", "[", 
                 RowBox[{"[", "nn", "]"}], "]"}], "[", "t", "]"}], ")"}]}], 
             ",", 
             RowBox[{"t", ">", 
              RowBox[{"tB", "[", 
               RowBox[{"[", "nn", "]"}], "]"}]}], ",", 
             RowBox[{"t", "<", 
              RowBox[{"tE", "[", 
               RowBox[{"[", "nn", "]"}], "]"}]}]}], "}"}], ",", "t"}], "]"}], 
         ",", 
         RowBox[{"{", 
          RowBox[{"nn", ",", "1", ",", "npw"}], "}"}]}], "]"}], ",", 
       RowBox[{"Table", "[", 
        RowBox[{
         RowBox[{
          RowBox[{"NMinimize", "[", 
           RowBox[{
            RowBox[{"{", 
             RowBox[{
              RowBox[{"Nnor", "*", 
               RowBox[{"(", 
                RowBox[{
                 RowBox[{"NNpw", "[", 
                  RowBox[{"[", "nn", "]"}], "]"}], "[", "t", "]"}], ")"}]}], 
              ",", 
              RowBox[{"t", ">", 
               RowBox[{"tB", "[", 
                RowBox[{"[", "nn", "]"}], "]"}]}], ",", 
              RowBox[{"t", "<", 
               RowBox[{"tE", "[", 
                RowBox[{"[", "nn", "]"}], "]"}]}]}], "}"}], ",", "t"}], "]"}],
           "[", 
          RowBox[{"[", "1", "]"}], "]"}], ",", 
         RowBox[{"{", 
          RowBox[{"nn", ",", "2", ",", "npw"}], "}"}]}], "]"}]}], "]"}]}], 
    ";", "\[IndentingNewLine]", "\[IndentingNewLine]", 
    RowBox[{"Nn", "=", 
     RowBox[{"Min", "[", 
      RowBox[{"TableNN", "[", 
       RowBox[{"[", 
        RowBox[{"All", ",", "1"}], "]"}], "]"}], "]"}]}], ";", 
    "\[IndentingNewLine]", "\[IndentingNewLine]", 
    RowBox[{"tminNn", "=", 
     RowBox[{"t", "/.", 
      RowBox[{
       RowBox[{"TableNN", "[", 
        RowBox[{"[", 
         RowBox[{
          RowBox[{"Position", "[", 
           RowBox[{
            RowBox[{"TableNN", "[", 
             RowBox[{"[", 
              RowBox[{"All", ",", "1"}], "]"}], "]"}], ",", "Nn"}], "]"}], 
          "[", 
          RowBox[{"[", 
           RowBox[{"1", ",", "1"}], "]"}], "]"}], "]"}], "]"}], "[", 
       RowBox[{"[", "2", "]"}], "]"}]}]}], ";", "\[IndentingNewLine]", 
    "\[IndentingNewLine]", 
    RowBox[{"Return", "[", 
     RowBox[{
      RowBox[{"ActBloodpw", "[", 
       RowBox[{"[", "npw", "]"}], "]"}], "[", "tEnd", "]"}], "]"}]}], 
   ")"}]}]], "Input",
 CellGroupingRules->{"GroupTogetherGrouping", 10000.},
 CellChangeTimes->{
  3.9031092369030066`*^9, 3.903110377138752*^9, 3.903538593058815*^9, 
   3.9219388735838456`*^9, {3.921938996882435*^9, 3.9219390699839487`*^9}, {
   3.9219394080740175`*^9, 3.9219394091242824`*^9}},
 CellLabel->"In[5]:=",ExpressionUUID->"0dc435ee-cf63-4d91-bc9d-1843c1c7e1dc"],

Cell[BoxData[
 RowBox[{
  StyleBox[
   RowBox[{"(*", " ", 
    RowBox[{"Script", " ", "for", " ", "finding", " ", "toxic", " ", "dose"}],
     " ", "*)"}],
   FontColor->RGBColor[1, 0, 0],
   Background->RGBColor[1, 0.9, 0.8]], "\[IndentingNewLine]", 
  RowBox[{
   RowBox[{
    RowBox[{"FindToxDose", "[", "]"}], ":=", 
    RowBox[{"(", 
     RowBox[{
      RowBox[{"Quiet", "[", 
       RowBox[{
        RowBox[{"DA1", "=", "Abld"}], ";", "\[IndentingNewLine]", 
        RowBox[{"Ainj", "=", 
         RowBox[{"{", 
          RowBox[{"{", 
           RowBox[{"t1", ",", "DA1", ",", 
            RowBox[{"eta", "*", "DA1"}]}], "}"}], "}"}]}], ";", 
        "\[IndentingNewLine]", "\[IndentingNewLine]", 
        RowBox[{"While", "[", 
         RowBox[{
          RowBox[{
           RowBox[{"FullSystemSolutionToxicity", "[", "]"}], "<", "Abld"}], 
          ",", 
          RowBox[{
           RowBox[{"DA1", "=", 
            RowBox[{"2", "*", "DA1"}]}], ";", 
           RowBox[{"Ainj", "=", 
            RowBox[{"{", 
             RowBox[{"{", 
              RowBox[{"t1", ",", "DA1", ",", 
               RowBox[{"eta", "*", "DA1"}]}], "}"}], "}"}]}], ";"}]}], " ", 
         "]"}], ";", "\[IndentingNewLine]", 
        RowBox[{"Dmax", "=", "DA1"}], ";", 
        RowBox[{"Dmin", "=", 
         RowBox[{"DA1", "/", "2"}]}], ";", "\[IndentingNewLine]", 
        "\[IndentingNewLine]", 
        RowBox[{"While", "[", 
         RowBox[{
          RowBox[{
           RowBox[{
            RowBox[{"Abs", "[", 
             RowBox[{"Dmin", "-", "Dmax"}], "]"}], "/", "Dmax"}], ">", 
           "0.000001"}], ",", "\[IndentingNewLine]", 
          RowBox[{
           RowBox[{"DA1", "=", 
            RowBox[{
             RowBox[{"(", 
              RowBox[{"Dmin", "+", "Dmax"}], ")"}], "/", "2"}]}], ";", 
           RowBox[{"Ainj", "=", 
            RowBox[{"{", 
             RowBox[{"{", 
              RowBox[{"t1", ",", "DA1", ",", 
               RowBox[{"eta", "*", "DA1"}]}], "}"}], "}"}]}], ";", 
           "\[IndentingNewLine]", 
           RowBox[{"If", "[", 
            RowBox[{
             RowBox[{
              RowBox[{"FullSystemSolutionToxicity", "[", "]"}], "<", "Abld"}],
              ",", 
             RowBox[{"Dmin", "=", "DA1"}], ",", 
             RowBox[{"Dmax", "=", "DA1"}]}], "]"}]}]}], "]"}], ";", 
        "\[IndentingNewLine]", 
        RowBox[{"Dtox", "=", "Dmax"}], ";"}], "]"}], ";", 
      "\[IndentingNewLine]", 
      RowBox[{"Return", "[", 
       RowBox[{"Dtox", "/", "nCpm"}], "]"}]}], ")"}]}], ";"}]}]], "Input",
 CellGroupingRules->{"GroupTogetherGrouping", 10000.},
 CellChangeTimes->{{3.896561674153532*^9, 3.89656171997206*^9}, {
   3.8969641757428627`*^9, 3.896964183986969*^9}, {3.897650241519436*^9, 
   3.897650246871854*^9}, {3.8976506235934916`*^9, 3.8976506541010046`*^9}, {
   3.8976510217989197`*^9, 3.897651026940151*^9}, {3.897651121624338*^9, 
   3.897651126007015*^9}, {3.897675506880395*^9, 3.897675509068378*^9}, {
   3.9023187931655855`*^9, 3.9023187968226337`*^9}, 3.9023188287222595`*^9, {
   3.9023299373371353`*^9, 3.9023299785119953`*^9}, {3.902330047541289*^9, 
   3.902330061829444*^9}, 3.9023302220361185`*^9, {3.902330342828144*^9, 
   3.90233036984564*^9}, {3.902331128469963*^9, 3.9023311295371504`*^9}, 
   3.903109161269003*^9, {3.9031092369030066`*^9, 3.903109274305067*^9}, {
   3.9047392876980925`*^9, 3.904739291967491*^9}, {3.916175496603586*^9, 
   3.9161754983847895`*^9}},
 CellLabel->"In[6]:=",ExpressionUUID->"41895157-87f4-4f7a-890f-a19e4d06b500"],

Cell[BoxData[
 RowBox[{
  RowBox[{
   RowBox[{
    RowBox[{"FindCurativeSecondDose", "[", "day_", "]"}], ":=", 
    RowBox[{"(", "\[IndentingNewLine]", 
     RowBox[{
      RowBox[{"Dmin", "=", "0"}], ";", 
      RowBox[{"Dmax", "=", 
       RowBox[{"Ainj", "[", 
        RowBox[{"[", 
         RowBox[{"1", ",", "2"}], "]"}], "]"}]}], ";", "\[IndentingNewLine]", 
      RowBox[{"IC2", "=", 
       RowBox[{
        RowBox[{"FullSystemSolutionGetValues", "[", "day", "]"}], "[", 
        RowBox[{"[", "2", "]"}], "]"}]}], ";", "\[IndentingNewLine]", 
      RowBox[{"While", "[", 
       RowBox[{
        RowBox[{
         RowBox[{
          RowBox[{"FullSystemSolutionIC", "[", 
           RowBox[{"Join", "[", 
            RowBox[{"IC2", ",", 
             RowBox[{"{", 
              RowBox[{"Dmax", ",", 
               RowBox[{"eta", "*", "Dmax"}]}], "}"}]}], "]"}], "]"}], "[", 
          RowBox[{"[", 
           RowBox[{"2", ",", "1"}], "]"}], "]"}], ">", "Ncur"}], ",", 
        RowBox[{"Dmax", "=", 
         RowBox[{"2", "*", "Dmax"}]}]}], "]"}], ";", "\[IndentingNewLine]", 
      "\[IndentingNewLine]", 
      RowBox[{"While", "[", 
       RowBox[{
        RowBox[{
         RowBox[{
          RowBox[{"Abs", "[", 
           RowBox[{"Dmin", "-", "Dmax"}], "]"}], "/", "Dmax"}], ">", 
         "0.000001"}], ",", "\[IndentingNewLine]", 
        RowBox[{
         RowBox[{"DA2", "=", 
          RowBox[{
           RowBox[{"(", 
            RowBox[{"Dmin", "+", "Dmax"}], ")"}], "/", "2"}]}], ";", 
         "\[IndentingNewLine]", 
         RowBox[{"If", "[", 
          RowBox[{
           RowBox[{
            RowBox[{
             RowBox[{"FullSystemSolutionIC", "[", 
              RowBox[{"Join", "[", 
               RowBox[{"IC2", ",", 
                RowBox[{"{", 
                 RowBox[{"DA2", ",", 
                  RowBox[{"eta", "*", "DA2"}]}], "}"}]}], "]"}], "]"}], "[", 
             RowBox[{"[", 
              RowBox[{"2", ",", "1"}], "]"}], "]"}], ">", "Ncur"}], ",", 
           RowBox[{"Dmin", "=", "DA2"}], ",", 
           RowBox[{"Dmax", "=", "DA2"}]}], "]"}]}]}], "]"}], ";", 
      "\[IndentingNewLine]", 
      RowBox[{"DA2", "=", "Dmax"}], ";", 
      RowBox[{"Return", "[", "DA2", "]"}]}], ")"}]}], ";"}], 
  "\[IndentingNewLine]"}]], "Input",
 CellGroupingRules->{"GroupTogetherGrouping", 10000.},
 CellChangeTimes->{{3.89697718108508*^9, 3.896977310081195*^9}, {
   3.896977344783352*^9, 3.8969773960614157`*^9}, {3.8969774444126377`*^9, 
   3.8969775051095905`*^9}, {3.8969775682627316`*^9, 3.896977673741684*^9}, {
   3.89697794204016*^9, 3.896977950049368*^9}, {3.8969779805914125`*^9, 
   3.8969779896678257`*^9}, {3.8969780486682663`*^9, 
   3.8969780502346315`*^9}, {3.8969780858292627`*^9, 3.89697828610254*^9}, {
   3.896978354214678*^9, 3.8969786650821667`*^9}, {3.896978697468899*^9, 
   3.8969787205976477`*^9}, {3.8969787647414455`*^9, 3.896978830851717*^9}, {
   3.896979182550364*^9, 3.8969794702143345`*^9}, {3.8969795279279537`*^9, 
   3.896979608459348*^9}, {3.8969796756733246`*^9, 3.8969796974130344`*^9}, {
   3.896979733396617*^9, 3.8969797662402706`*^9}, {3.8969798263507957`*^9, 
   3.896979905354869*^9}, {3.8969799560583267`*^9, 3.896979997622034*^9}, {
   3.896980634558578*^9, 3.896980728384863*^9}, {3.8969807617712173`*^9, 
   3.8969808888259897`*^9}, 3.8969872060007277`*^9, {3.8969873429468317`*^9, 
   3.896987383253811*^9}, {3.896987569764474*^9, 3.8969875991330233`*^9}, {
   3.8969876476498327`*^9, 3.896987667228384*^9}, {3.896987743430874*^9, 
   3.8969877453375497`*^9}, 3.896987793692278*^9, 3.8969878771943645`*^9, {
   3.896987916323949*^9, 3.8969879222650976`*^9}, {3.896988019465065*^9, 
   3.8969880658779097`*^9}, {3.896988139218198*^9, 3.896988197564005*^9}, {
   3.89698839542883*^9, 3.8969884319878235`*^9}, {3.8969884787558794`*^9, 
   3.89698854735822*^9}, 3.896996325762352*^9, {3.896996647588522*^9, 
   3.896996830433688*^9}, {3.8969969326445622`*^9, 3.896996938412504*^9}, {
   3.896997208601382*^9, 3.896997244805683*^9}, {3.8969973908469934`*^9, 
   3.896997439958375*^9}, {3.8969976677321215`*^9, 3.8969976687849584`*^9}, {
   3.8970044806910315`*^9, 3.8970045200224047`*^9}, {3.8973909500669827`*^9, 
   3.8973909645173125`*^9}, {3.8974165300069275`*^9, 
   3.8974165349102497`*^9}, {3.897416588888007*^9, 3.897416626133599*^9}, {
   3.8976738621428475`*^9, 3.897673903735512*^9}, {3.897674291412506*^9, 
   3.897674293054418*^9}, {3.8976743407484093`*^9, 3.8976743478585663`*^9}, {
   3.8976743992166643`*^9, 3.897674456480895*^9}, {3.8976745420402503`*^9, 
   3.897674556502789*^9}, {3.8976751246702824`*^9, 3.8976751247836494`*^9}, {
   3.8976753081335487`*^9, 3.897675308262995*^9}, {3.897675947764209*^9, 
   3.897675953654984*^9}, {3.897675992054413*^9, 3.8976761198634567`*^9}, {
   3.8976764183815174`*^9, 3.8976764253812833`*^9}, {3.897680465399646*^9, 
   3.8976804995272903`*^9}, 3.8976805464996758`*^9, {3.897680875709126*^9, 
   3.897680924349886*^9}, {3.8976816176080704`*^9, 3.897681648997899*^9}, 
   3.9018925588039713`*^9, {3.903110124408964*^9, 3.903110124680749*^9}, 
   3.9031101846287527`*^9, {3.9031104009188824`*^9, 3.903110402739316*^9}, {
   3.903118421285699*^9, 3.903118426911027*^9}, {3.903118493094142*^9, 
   3.9031185564368525`*^9}, 3.90313312436686*^9, {3.903133182624338*^9, 
   3.903133188559919*^9}, {3.9034560990528355`*^9, 3.903456103370062*^9}, {
   3.903540822667295*^9, 3.9035408228018627`*^9}, {3.904165246952421*^9, 
   3.9041652697814856`*^9}, 3.904165353861502*^9, {3.904311164618286*^9, 
   3.904311165245866*^9}, {3.921938860585018*^9, 3.921938866034729*^9}},
 CellLabel->"In[7]:=",ExpressionUUID->"b9a8dbd4-62ab-4ca4-8409-742a6fffb92e"],

Cell[BoxData[
 RowBox[{
  RowBox[{"FullSystemSolutionIC", "[", 
   RowBox[{"{", 
    RowBox[{
    "ai_", ",", "bi_", ",", "NNi_", ",", "DDi_", ",", "pai_", ",", "pbi_", 
     ",", "fFNi_", ",", "fANi_", ",", "dFi_", ",", "dAi_", ",", "Ai_", ",", 
     "Bi_"}], "}"}], "]"}], ":=", 
  RowBox[{"(", "\[IndentingNewLine]", 
   RowBox[{"Quiet", "[", 
    RowBox[{
     RowBox[{"tEnd", "=", 
      RowBox[{
       RowBox[{"-", 
        RowBox[{"Log", "[", "0.0017", "]"}]}], "/", "lambda"}]}], ";", 
     "\[IndentingNewLine]", "\[IndentingNewLine]", 
     RowBox[{"(*", " ", "SOLVER", " ", "*)"}], "\[IndentingNewLine]", 
     RowBox[{"ClearAll", "[", 
      RowBox[{
      "a", ",", "b", ",", "NN", ",", "DD", ",", "pa", ",", "pb", ",", "fFN", 
       ",", "fAN", ",", "dF", ",", "dA"}], "]"}], ";", "\[IndentingNewLine]", 
     "\[IndentingNewLine]", 
     RowBox[{"sol", "=", 
      RowBox[{"NDSolve", "[", 
       RowBox[{
        RowBox[{"{", "\[IndentingNewLine]", 
         RowBox[{"(*", 
          RowBox[{"INITIAL", " ", "CONDITIONS"}], "*)"}], 
         "\[IndentingNewLine]", 
         RowBox[{
          RowBox[{
           RowBox[{"a", "[", "0", "]"}], "==", 
           RowBox[{"ai", "+", 
            RowBox[{"Ai", "/", "V"}]}]}], ",", 
          RowBox[{
           RowBox[{"b", "[", "0", "]"}], "==", 
           RowBox[{"bi", "+", 
            RowBox[{"Bi", "/", "V"}]}]}], ",", 
          RowBox[{
           RowBox[{"NN", "[", "0", "]"}], "==", "NNi"}], ",", 
          RowBox[{
           RowBox[{"DD", "[", "0", "]"}], "==", "DDi"}], ",", 
          RowBox[{
           RowBox[{"pa", "[", "0", "]"}], "==", "pai"}], ",", 
          RowBox[{
           RowBox[{"pb", "[", "0", "]"}], "==", "pbi"}], ",", 
          RowBox[{
           RowBox[{"fFN", "[", "0", "]"}], "==", "fFNi"}], ",", 
          RowBox[{
           RowBox[{"fAN", "[", "0", "]"}], "==", "fANi"}], ",", 
          RowBox[{
           RowBox[{"dF", "[", "0", "]"}], "==", "dFi"}], ",", 
          RowBox[{
           RowBox[{"dA", "[", "0", "]"}], "==", "dAi"}], ",", 
          "\[IndentingNewLine]", "\[IndentingNewLine]", 
          RowBox[{
           RowBox[{
            RowBox[{"a", "'"}], "[", "t", "]"}], "==", 
           RowBox[{"Fa", "[", "t", "]"}]}], ",", 
          RowBox[{
           RowBox[{
            RowBox[{"b", "'"}], "[", "t", "]"}], "==", " ", 
           RowBox[{"Fb", "[", "t", "]"}]}], ",", 
          RowBox[{
           RowBox[{
            RowBox[{"NN", "'"}], "[", "t", "]"}], "==", 
           RowBox[{"FNN", "[", "t", "]"}]}], ",", 
          RowBox[{
           RowBox[{
            RowBox[{"DD", "'"}], "[", "t", "]"}], "==", 
           RowBox[{"FDD", "[", "t", "]"}]}], ",", 
          RowBox[{
           RowBox[{
            RowBox[{"pa", "'"}], "[", "t", "]"}], "==", 
           RowBox[{"Fpa", "[", "t", "]"}]}], ",", 
          RowBox[{
           RowBox[{
            RowBox[{"pb", "'"}], "[", "t", "]"}], "==", 
           RowBox[{"Fpb", "[", "t", "]"}]}], ",", 
          RowBox[{
           RowBox[{
            RowBox[{"fFN", "'"}], "[", "t", "]"}], "==", 
           RowBox[{"FfFN", "[", "t", "]"}]}], ",", 
          RowBox[{
           RowBox[{
            RowBox[{"fAN", "'"}], "[", "t", "]"}], "==", 
           RowBox[{"FfAN", "[", "t", "]"}]}], ",", 
          RowBox[{
           RowBox[{
            RowBox[{"dF", "'"}], "[", "t", "]"}], "==", 
           RowBox[{"FdF", "[", "t", "]"}]}], ",", 
          RowBox[{
           RowBox[{
            RowBox[{"dA", "'"}], "[", "t", "]"}], "==", 
           RowBox[{"FdA", "[", "t", "]"}]}], "\[IndentingNewLine]", 
          "\[IndentingNewLine]", ",", 
          RowBox[{"WhenEvent", "[", 
           RowBox[{
            RowBox[{
             RowBox[{"NN", "[", "t", "]"}], ">", 
             RowBox[{
              RowBox[{"10", "^", "9"}], "/", "Nnor"}]}], ",", 
            RowBox[{
             RowBox[{"tEnd", "=", "t"}], ";", "\"\<StopIntegration\>\""}]}], 
           "]"}]}], "\[IndentingNewLine]", "}"}], "\[IndentingNewLine]", ",", 
        RowBox[{"{", 
         RowBox[{
         "a", ",", "b", ",", "NN", ",", "DD", ",", "pa", ",", "pb", ",", 
          "fFN", ",", "fAN", ",", "dF", ",", "dA"}], "}"}], ",", 
        RowBox[{"{", 
         RowBox[{"t", ",", "0", ",", "tEnd"}], "}"}], ",", 
        RowBox[{"AccuracyGoal", "->", "10"}], ",", 
        RowBox[{"PrecisionGoal", "->", "10"}]}], "]"}]}], ";", 
     "\[IndentingNewLine]", "\[IndentingNewLine]", 
     RowBox[{"NN", "=", 
      RowBox[{"First", "[", 
       RowBox[{"NN", "/.", "sol"}], "]"}]}], ";", "\[IndentingNewLine]", 
     RowBox[{"tminNn", "=", 
      RowBox[{"t", "/.", 
       RowBox[{
        RowBox[{"NMinimize", "[", 
         RowBox[{
          RowBox[{"{", 
           RowBox[{
            RowBox[{"Nnor", "*", 
             RowBox[{"(", 
              RowBox[{"NN", "[", "t", "]"}], ")"}]}], ",", 
            RowBox[{"t", ">", "0"}], ",", 
            RowBox[{"t", "<", "tEnd"}]}], "}"}], ",", "t"}], "]"}], "[", 
        RowBox[{"[", "2", "]"}], "]"}]}]}], ";", "\[IndentingNewLine]", 
     RowBox[{"Nmin", "=", 
      RowBox[{
       RowBox[{"NMinimize", "[", 
        RowBox[{
         RowBox[{"{", 
          RowBox[{
           RowBox[{"Nnor", "*", 
            RowBox[{"(", 
             RowBox[{"NN", "[", "t", "]"}], ")"}]}], ",", 
           RowBox[{"t", ">", "0"}], ",", 
           RowBox[{"t", "<", "tEnd"}]}], "}"}], ",", "t"}], "]"}], "[", 
       RowBox[{"[", "1", "]"}], "]"}]}], ";", "\[IndentingNewLine]", 
     RowBox[{"If", "[", 
      RowBox[{
       RowBox[{"Nmin", "<", "0"}], ",", 
       RowBox[{"Nmin", "=", "Cd"}]}], "]"}], ";", " ", 
     RowBox[{"(*", "bug", "*)"}], "\[IndentingNewLine]", 
     RowBox[{"Return", "[", "\[IndentingNewLine]", 
      RowBox[{"{", 
       RowBox[{
        RowBox[{"{", 
         RowBox[{"\"\<Nmin\>\"", ",", "\"\<tmin\>\""}], "}"}], ",", 
        RowBox[{"{", 
         RowBox[{"(*", 
          RowBox[{"minimal", " ", "viable", " ", "cell", " ", "number"}], 
          "*)"}], 
         RowBox[{"Nmin", ",", "\[IndentingNewLine]", "tminNn"}], 
         RowBox[{"(*", 
          RowBox[{
          "moment", " ", "when", " ", "it", " ", "is", " ", "achieved"}], 
          "*)"}], "}"}]}], "}"}], "]"}]}], "]"}], ")"}]}]], "Input",
 CellGroupingRules->{"GroupTogetherGrouping", 10000.},
 CellChangeTimes->{{3.896958986007018*^9, 3.896959087100477*^9}, {
   3.896959209046279*^9, 3.896959210477219*^9}, {3.8969593455879335`*^9, 
   3.8969593803844595`*^9}, {3.896959522096911*^9, 3.8969596514924874`*^9}, 
   3.8969597957644663`*^9, {3.896960010636242*^9, 3.896960091100936*^9}, {
   3.8969601378842244`*^9, 3.8969602943962536`*^9}, {3.8969603461905007`*^9, 
   3.8969603611789637`*^9}, {3.8969604512950068`*^9, 3.89696045475298*^9}, {
   3.8969604954846106`*^9, 3.8969604988337173`*^9}, {3.8969605425256233`*^9, 
   3.8969605805726933`*^9}, {3.8969606137287173`*^9, 3.8969606650951605`*^9}, 
   3.8969607641148515`*^9, {3.896961131441231*^9, 3.8969612278146353`*^9}, {
   3.8969612584022408`*^9, 3.896961363420262*^9}, {3.89696139560655*^9, 
   3.8969614066319284`*^9}, {3.8969624087712193`*^9, 
   3.8969624326462183`*^9}, {3.896962533592312*^9, 3.8969625341459703`*^9}, {
   3.8969741926521435`*^9, 3.8969742671767073`*^9}, {3.897050624156711*^9, 
   3.897050624344102*^9}, {3.89739089897088*^9, 3.8973909222097554`*^9}, {
   3.8974164723330965`*^9, 3.89741648812027*^9}, {3.8974174050521846`*^9, 
   3.8974174061453953`*^9}, {3.897578066730621*^9, 3.897578066843108*^9}, 
   3.897650218560108*^9, {3.8976534544316463`*^9, 3.8976534835754433`*^9}, {
   3.9018920117876616`*^9, 3.901892014322797*^9}, 3.9031100980414915`*^9, 
   3.9031101846287527`*^9, {3.903111188843589*^9, 3.903111205671095*^9}, 
   3.9031178467044616`*^9, {3.9031184757281456`*^9, 3.903118481633698*^9}, {
   3.9054407596909065`*^9, 3.9054407831403947`*^9}},
 CellLabel->"In[8]:=",ExpressionUUID->"768a442d-96f2-4d26-8407-d38451c28f28"],

Cell[BoxData[
 RowBox[{
  RowBox[{"FullSystemSolutionGetNNIC", "[", 
   RowBox[{"{", 
    RowBox[{
    "ai_", ",", "bi_", ",", "NNi_", ",", "DDi_", ",", "pai_", ",", "pbi_", 
     ",", "fFNi_", ",", "fANi_", ",", "dFi_", ",", "dAi_", ",", "Ai_", ",", 
     "Bi_", ",", "Interval_"}], "}"}], "]"}], ":=", 
  RowBox[{"(", "\[IndentingNewLine]", 
   RowBox[{"Quiet", "[", 
    RowBox[{
     RowBox[{"tEnd", "=", "Interval"}], ";", "\[IndentingNewLine]", 
     "\[IndentingNewLine]", 
     RowBox[{"(*", " ", "SOLVER", " ", "*)"}], "\[IndentingNewLine]", 
     RowBox[{"ClearAll", "[", 
      RowBox[{
      "a", ",", "b", ",", "NN", ",", "DD", ",", "pa", ",", "pb", ",", "fFN", 
       ",", "fAN", ",", "dF", ",", "dA"}], "]"}], ";", "\[IndentingNewLine]", 
     "\[IndentingNewLine]", 
     RowBox[{"sol", "=", 
      RowBox[{"NDSolve", "[", 
       RowBox[{
        RowBox[{"{", "\[IndentingNewLine]", 
         RowBox[{"(*", 
          RowBox[{"INITIAL", " ", "CONDITIONS"}], "*)"}], 
         "\[IndentingNewLine]", 
         RowBox[{
          RowBox[{
           RowBox[{"a", "[", "0", "]"}], "==", 
           RowBox[{"ai", "+", 
            RowBox[{"Ai", "/", "V"}]}]}], ",", 
          RowBox[{
           RowBox[{"b", "[", "0", "]"}], "==", 
           RowBox[{"bi", "+", 
            RowBox[{"Bi", "/", "V"}]}]}], ",", 
          RowBox[{
           RowBox[{"NN", "[", "0", "]"}], "==", "NNi"}], ",", 
          RowBox[{
           RowBox[{"DD", "[", "0", "]"}], "==", "DDi"}], ",", 
          RowBox[{
           RowBox[{"pa", "[", "0", "]"}], "==", "pai"}], ",", 
          RowBox[{
           RowBox[{"pb", "[", "0", "]"}], "==", "pbi"}], ",", 
          RowBox[{
           RowBox[{"fFN", "[", "0", "]"}], "==", "fFNi"}], ",", 
          RowBox[{
           RowBox[{"fAN", "[", "0", "]"}], "==", "fANi"}], ",", 
          RowBox[{
           RowBox[{"dF", "[", "0", "]"}], "==", "dFi"}], ",", 
          RowBox[{
           RowBox[{"dA", "[", "0", "]"}], "==", "dAi"}], ",", 
          "\[IndentingNewLine]", "\[IndentingNewLine]", 
          RowBox[{
           RowBox[{
            RowBox[{"a", "'"}], "[", "t", "]"}], "==", 
           RowBox[{"Fa", "[", "t", "]"}]}], ",", 
          RowBox[{
           RowBox[{
            RowBox[{"b", "'"}], "[", "t", "]"}], "==", " ", 
           RowBox[{"Fb", "[", "t", "]"}]}], ",", 
          RowBox[{
           RowBox[{
            RowBox[{"NN", "'"}], "[", "t", "]"}], "==", 
           RowBox[{"FNN", "[", "t", "]"}]}], ",", 
          RowBox[{
           RowBox[{
            RowBox[{"DD", "'"}], "[", "t", "]"}], "==", 
           RowBox[{"FDD", "[", "t", "]"}]}], ",", 
          RowBox[{
           RowBox[{
            RowBox[{"pa", "'"}], "[", "t", "]"}], "==", 
           RowBox[{"Fpa", "[", "t", "]"}]}], ",", 
          RowBox[{
           RowBox[{
            RowBox[{"pb", "'"}], "[", "t", "]"}], "==", 
           RowBox[{"Fpb", "[", "t", "]"}]}], ",", 
          RowBox[{
           RowBox[{
            RowBox[{"fFN", "'"}], "[", "t", "]"}], "==", 
           RowBox[{"FfFN", "[", "t", "]"}]}], ",", 
          RowBox[{
           RowBox[{
            RowBox[{"fAN", "'"}], "[", "t", "]"}], "==", 
           RowBox[{"FfAN", "[", "t", "]"}]}], ",", 
          RowBox[{
           RowBox[{
            RowBox[{"dF", "'"}], "[", "t", "]"}], "==", 
           RowBox[{"FdF", "[", "t", "]"}]}], ",", 
          RowBox[{
           RowBox[{
            RowBox[{"dA", "'"}], "[", "t", "]"}], "==", 
           RowBox[{"FdA", "[", "t", "]"}]}], "\[IndentingNewLine]", 
          "\[IndentingNewLine]", ",", 
          RowBox[{"WhenEvent", "[", 
           RowBox[{
            RowBox[{
             RowBox[{"NN", "[", "t", "]"}], ">", 
             RowBox[{
              RowBox[{"10", "^", "9"}], "/", "Nnor"}]}], ",", 
            RowBox[{
             RowBox[{"tEnd", "=", "t"}], ";", "\"\<StopIntegration\>\""}]}], 
           "]"}]}], "\[IndentingNewLine]", "}"}], "\[IndentingNewLine]", ",", 
        RowBox[{"{", 
         RowBox[{
         "a", ",", "b", ",", "NN", ",", "DD", ",", "pa", ",", "pb", ",", 
          "fFN", ",", "fAN", ",", "dF", ",", "dA"}], "}"}], ",", 
        RowBox[{"{", 
         RowBox[{"t", ",", "0", ",", "tEnd"}], "}"}], ",", 
        RowBox[{"AccuracyGoal", "->", "10"}], ",", 
        RowBox[{"PrecisionGoal", "->", "10"}]}], "]"}]}], ";", 
     "\[IndentingNewLine]", "\[IndentingNewLine]", 
     RowBox[{"NN", "=", 
      RowBox[{"First", "[", 
       RowBox[{"NN", "/.", "sol"}], "]"}]}], ";", "\[IndentingNewLine]", 
     RowBox[{"Return", "[", 
      RowBox[{"NN", "[", "tEnd", "]"}], "]"}]}], "]"}], ")"}]}]], "Input",
 CellGroupingRules->{"GroupTogetherGrouping", 10000.},
 CellChangeTimes->{{3.896958986007018*^9, 3.896959087100477*^9}, {
   3.896959209046279*^9, 3.896959210477219*^9}, {3.8969593455879335`*^9, 
   3.8969593803844595`*^9}, {3.896959522096911*^9, 3.8969596514924874`*^9}, 
   3.8969597957644663`*^9, {3.896960010636242*^9, 3.896960091100936*^9}, {
   3.8969601378842244`*^9, 3.8969602943962536`*^9}, {3.8969603461905007`*^9, 
   3.8969603611789637`*^9}, {3.8969604512950068`*^9, 3.89696045475298*^9}, {
   3.8969604954846106`*^9, 3.8969604988337173`*^9}, {3.8969605425256233`*^9, 
   3.8969605805726933`*^9}, {3.8969606137287173`*^9, 3.8969606650951605`*^9}, 
   3.8969607641148515`*^9, {3.896961131441231*^9, 3.8969612278146353`*^9}, {
   3.8969612584022408`*^9, 3.896961363420262*^9}, {3.89696139560655*^9, 
   3.8969614066319284`*^9}, {3.8969624087712193`*^9, 
   3.8969624326462183`*^9}, {3.896962533592312*^9, 3.8969625341459703`*^9}, {
   3.8969741926521435`*^9, 3.8969742671767073`*^9}, {3.897050624156711*^9, 
   3.897050624344102*^9}, {3.89739089897088*^9, 3.8973909222097554`*^9}, {
   3.8974164723330965`*^9, 3.89741648812027*^9}, {3.8974174050521846`*^9, 
   3.8974174061453953`*^9}, {3.897578066730621*^9, 3.897578066843108*^9}, 
   3.897650218560108*^9, {3.8976534544316463`*^9, 3.8976534835754433`*^9}, {
   3.9018920117876616`*^9, 3.901892014322797*^9}, 3.9031100980414915`*^9, 
   3.9031101846287527`*^9, {3.903111188843589*^9, 3.903111205671095*^9}, 
   3.9031178467044616`*^9, {3.9031184757281456`*^9, 3.903118481633698*^9}, {
   3.9034537905730963`*^9, 3.9034538398239937`*^9}, {3.9034538734917717`*^9, 
   3.9034539169197383`*^9}, 3.921939081942071*^9},
 CellLabel->"In[9]:=",ExpressionUUID->"e550d3c5-5b7a-4ade-85b0-0cdc4428269a"],

Cell[BoxData[
 RowBox[{
  RowBox[{
   RowBox[{"FullSystemSolutionGetValues", "[", "ttE_", "]"}], ":=", 
   RowBox[{"(", "\[IndentingNewLine]", 
    RowBox[{
     RowBox[{"IAinj", "=", 
      RowBox[{"Length", "[", "Ainj", "]"}]}], ";", 
     RowBox[{"(*", " ", 
      RowBox[{"number", " ", "of", " ", "injections"}], "*)"}], 
     "\[IndentingNewLine]", 
     RowBox[{"tEnd", "=", "ttE"}], ";", "\[IndentingNewLine]", 
     RowBox[{"If", "[", 
      RowBox[{
       RowBox[{
        RowBox[{"Ainj", "[", 
         RowBox[{"[", 
          RowBox[{"1", ",", "1"}], "]"}], "]"}], "==", "0"}], ",", 
       RowBox[{"Npw", "=", "IAinj"}], ",", 
       RowBox[{"Npw", "=", 
        RowBox[{"IAinj", "+", "1"}]}]}], "]"}], ";", " ", 
     "\[IndentingNewLine]", 
     RowBox[{"apw", "=", 
      RowBox[{"Array", "[", 
       RowBox[{"ff", ",", "Npw"}], "]"}]}], ";", 
     RowBox[{"bpw", "=", 
      RowBox[{"Array", "[", 
       RowBox[{"ff", ",", "Npw"}], "]"}]}], ";", 
     RowBox[{"NNpw", "=", 
      RowBox[{"Array", "[", 
       RowBox[{"ff", ",", "Npw"}], "]"}]}], ";", 
     RowBox[{"DDpw", "=", 
      RowBox[{"Array", "[", 
       RowBox[{"ff", ",", "Npw"}], "]"}]}], ";", "\[IndentingNewLine]", 
     RowBox[{"papw", "=", 
      RowBox[{"Array", "[", 
       RowBox[{"ff", ",", "Npw"}], "]"}]}], ";", 
     RowBox[{"pbpw", "=", 
      RowBox[{"Array", "[", 
       RowBox[{"ff", ",", "Npw"}], "]"}]}], ";", 
     RowBox[{"fFNpw", "=", 
      RowBox[{"Array", "[", 
       RowBox[{"ff", ",", "Npw"}], "]"}]}], ";", 
     RowBox[{"fANpw", "=", 
      RowBox[{"Array", "[", 
       RowBox[{"ff", ",", "Npw"}], "]"}]}], ";", "\[IndentingNewLine]", 
     RowBox[{"dFpw", "=", 
      RowBox[{"Array", "[", 
       RowBox[{"ff", ",", "Npw"}], "]"}]}], ";", 
     RowBox[{"dApw", "=", 
      RowBox[{"Array", "[", 
       RowBox[{"ff", ",", "Npw"}], "]"}]}], ";", "\[IndentingNewLine]", 
     RowBox[{"tB", "=", 
      RowBox[{"Array", "[", 
       RowBox[{"ff", ",", "Npw"}], "]"}]}], ";", 
     RowBox[{"tE", "=", 
      RowBox[{"Array", "[", 
       RowBox[{"ff", ",", "Npw"}], "]"}]}], ";", "\[IndentingNewLine]", 
     RowBox[{"Clear", "[", 
      RowBox[{
      "a", ",", "b", ",", "NN", ",", "DD", ",", "pa", ",", "pb", ",", "fFN", 
       ",", "fAN", ",", "dF", ",", "dA"}], "]"}], ";", 
     StyleBox["\[IndentingNewLine]",
      Background->RGBColor[0.88, 1, 0.88]], 
     RowBox[{"(*", " ", 
      RowBox[{"Initial", " ", "conditions"}], " ", "*)"}], 
     "\[IndentingNewLine]", 
     RowBox[{"If", "[", 
      RowBox[{
       RowBox[{
        RowBox[{"Ainj", "[", 
         RowBox[{"[", 
          RowBox[{"1", ",", "1"}], "]"}], "]"}], "==", "0"}], 
       "\[IndentingNewLine]", ",", 
       RowBox[{
        RowBox[{"a0", "=", 
         RowBox[{
          RowBox[{"Ainj", "[", 
           RowBox[{"[", 
            RowBox[{"1", ",", "2"}], "]"}], "]"}], "/", "V"}]}], ";", 
        RowBox[{"b0", "=", 
         RowBox[{
          RowBox[{"Ainj", "[", 
           RowBox[{"[", 
            RowBox[{"1", ",", "3"}], "]"}], "]"}], "/", "V"}]}]}], 
       "\[IndentingNewLine]", ",", 
       RowBox[{
        RowBox[{"a0", "=", "0"}], ";", 
        RowBox[{"b0", "=", "0"}]}]}], "]"}], ";", 
     RowBox[{"(*", 
      RowBox[{"complexes", " ", "in", " ", "blood"}], "*)"}], 
     "\[IndentingNewLine]", 
     RowBox[{"NN0", "=", "N0"}], ";", "\[IndentingNewLine]", 
     RowBox[{"DD0", "=", "0"}], ";", "\[IndentingNewLine]", 
     RowBox[{"pa0", "=", "0"}], ";", 
     RowBox[{"pb0", "=", "0"}], ";", 
     RowBox[{"fFN0", "=", "1"}], ";", 
     RowBox[{"fAN0", "=", "0"}], ";", "\[IndentingNewLine]", 
     RowBox[{"dF0", "=", "0"}], ";", 
     RowBox[{"dA0", "=", "0"}], ";", "\[IndentingNewLine]", 
     "\[IndentingNewLine]", 
     RowBox[{"(*", " ", "SOLVER", " ", "*)"}], "\[IndentingNewLine]", 
     RowBox[{
      RowBox[{"tB", "[", 
       RowBox[{"[", "1", "]"}], "]"}], "=", "0"}], ";", 
     RowBox[{"If", "[", 
      RowBox[{
       RowBox[{
        RowBox[{"Ainj", "[", 
         RowBox[{"[", 
          RowBox[{"1", ",", "1"}], "]"}], "]"}], "==", "0"}], ",", 
       RowBox[{"If", "[", 
        RowBox[{
         RowBox[{"IAinj", ">", "1"}], ",", 
         RowBox[{
          RowBox[{"tE", "[", 
           RowBox[{"[", "1", "]"}], "]"}], "=", 
          RowBox[{"Ainj", "[", 
           RowBox[{"[", 
            RowBox[{"2", ",", "1"}], "]"}], "]"}]}], ",", 
         RowBox[{
          RowBox[{"tE", "[", 
           RowBox[{"[", "1", "]"}], "]"}], "=", "tEnd"}]}], "]"}], ",", 
       RowBox[{
        RowBox[{"tE", "[", 
         RowBox[{"[", "1", "]"}], "]"}], "=", 
        RowBox[{"Ainj", "[", 
         RowBox[{"[", 
          RowBox[{"1", ",", "1"}], "]"}], "]"}]}]}], "]"}], ";", 
     "\[IndentingNewLine]", "\[IndentingNewLine]", 
     RowBox[{"For", "[", 
      RowBox[{
       RowBox[{"npw", "=", "1"}], ",", 
       RowBox[{"npw", "<=", "Npw"}], ",", 
       RowBox[{"npw", "++"}], ",", "\[IndentingNewLine]", 
       RowBox[{
        RowBox[{"Clear", "[", 
         RowBox[{
         "a", ",", "b", ",", "NN", ",", "DD", ",", "pa", ",", "pb", ",", 
          "fFN", ",", "fAN", ",", "dF", ",", "dA"}], "]"}], ";", 
        "\[IndentingNewLine]", 
        RowBox[{"sol", "=", 
         RowBox[{"NDSolve", "[", 
          RowBox[{
           RowBox[{"{", "\[IndentingNewLine]", 
            RowBox[{
             RowBox[{
              RowBox[{"a", "[", 
               RowBox[{"tB", "[", 
                RowBox[{"[", "npw", "]"}], "]"}], "]"}], "==", "a0"}], ",", 
             RowBox[{
              RowBox[{"b", "[", 
               RowBox[{"tB", "[", 
                RowBox[{"[", "npw", "]"}], "]"}], "]"}], "==", "b0"}], ",", 
             RowBox[{
              RowBox[{"NN", "[", 
               RowBox[{"tB", "[", 
                RowBox[{"[", "npw", "]"}], "]"}], "]"}], "==", "NN0"}], ",", 
             RowBox[{
              RowBox[{"DD", "[", 
               RowBox[{"tB", "[", 
                RowBox[{"[", "npw", "]"}], "]"}], "]"}], "==", "DD0"}], ",", 
             RowBox[{
              RowBox[{"pa", "[", 
               RowBox[{"tB", "[", 
                RowBox[{"[", "npw", "]"}], "]"}], "]"}], "==", "pa0"}], ",", 
             RowBox[{
              RowBox[{"pb", "[", 
               RowBox[{"tB", "[", 
                RowBox[{"[", "npw", "]"}], "]"}], "]"}], "==", "pb0"}], ",", 
             RowBox[{
              RowBox[{"fFN", "[", 
               RowBox[{"tB", "[", 
                RowBox[{"[", "npw", "]"}], "]"}], "]"}], "==", "fFN0"}], ",", 
             RowBox[{
              RowBox[{"fAN", "[", 
               RowBox[{"tB", "[", 
                RowBox[{"[", "npw", "]"}], "]"}], "]"}], "==", "fAN0"}], ",", 
             RowBox[{
              RowBox[{"dF", "[", 
               RowBox[{"tB", "[", 
                RowBox[{"[", "npw", "]"}], "]"}], "]"}], "==", "dF0"}], ",", 
             RowBox[{
              RowBox[{"dA", "[", 
               RowBox[{"tB", "[", 
                RowBox[{"[", "npw", "]"}], "]"}], "]"}], "==", "dA0"}], ",", 
             "\[IndentingNewLine]", "\[IndentingNewLine]", 
             RowBox[{
              RowBox[{
               RowBox[{"a", "'"}], "[", "t", "]"}], "==", 
              RowBox[{"Fa", "[", "t", "]"}]}], ",", 
             RowBox[{
              RowBox[{
               RowBox[{"b", "'"}], "[", "t", "]"}], "==", " ", 
              RowBox[{"Fb", "[", "t", "]"}]}], ",", 
             RowBox[{
              RowBox[{
               RowBox[{"NN", "'"}], "[", "t", "]"}], "==", 
              RowBox[{"FNN", "[", "t", "]"}]}], ",", 
             RowBox[{
              RowBox[{
               RowBox[{"DD", "'"}], "[", "t", "]"}], "==", 
              RowBox[{"FDD", "[", "t", "]"}]}], ",", 
             RowBox[{
              RowBox[{
               RowBox[{"pa", "'"}], "[", "t", "]"}], "==", 
              RowBox[{"Fpa", "[", "t", "]"}]}], ",", 
             RowBox[{
              RowBox[{
               RowBox[{"pb", "'"}], "[", "t", "]"}], "==", 
              RowBox[{"Fpb", "[", "t", "]"}]}], ",", 
             RowBox[{
              RowBox[{
               RowBox[{"fFN", "'"}], "[", "t", "]"}], "==", 
              RowBox[{"FfFN", "[", "t", "]"}]}], ",", 
             RowBox[{
              RowBox[{
               RowBox[{"fAN", "'"}], "[", "t", "]"}], "==", 
              RowBox[{"FfAN", "[", "t", "]"}]}], ",", 
             RowBox[{
              RowBox[{
               RowBox[{"dF", "'"}], "[", "t", "]"}], "==", 
              RowBox[{"FdF", "[", "t", "]"}]}], ",", 
             RowBox[{
              RowBox[{
               RowBox[{"dA", "'"}], "[", "t", "]"}], "==", 
              RowBox[{"FdA", "[", "t", "]"}]}]}], "\[IndentingNewLine]", 
            "}"}], "\[IndentingNewLine]", ",", 
           RowBox[{"{", 
            RowBox[{
            "a", ",", "b", ",", "NN", ",", "DD", ",", "pa", ",", "pb", ",", 
             "fFN", ",", "fAN", ",", "dF", ",", "dA"}], "}"}], ",", 
           RowBox[{"{", 
            RowBox[{"t", ",", 
             RowBox[{"tB", "[", 
              RowBox[{"[", "npw", "]"}], "]"}], ",", 
             RowBox[{"tE", "[", 
              RowBox[{"[", "npw", "]"}], "]"}]}], "}"}], ",", 
           RowBox[{"AccuracyGoal", "->", "10"}], ",", 
           RowBox[{"PrecisionGoal", "->", "10"}]}], "]"}]}], ";", 
        "\[IndentingNewLine]", "\[IndentingNewLine]", 
        RowBox[{
         RowBox[{"apw", "[", 
          RowBox[{"[", "npw", "]"}], "]"}], "=", 
         RowBox[{"First", "[", 
          RowBox[{"a", "/.", "sol"}], "]"}]}], ";", " ", 
        RowBox[{
         RowBox[{"bpw", "[", 
          RowBox[{"[", "npw", "]"}], "]"}], "=", 
         RowBox[{"First", "[", 
          RowBox[{"b", "/.", "sol"}], "]"}]}], ";", " ", 
        RowBox[{
         RowBox[{"NNpw", "[", 
          RowBox[{"[", "npw", "]"}], "]"}], "=", 
         RowBox[{"First", "[", 
          RowBox[{"NN", "/.", "sol"}], "]"}]}], ";", " ", 
        RowBox[{
         RowBox[{"DDpw", "[", 
          RowBox[{"[", "npw", "]"}], "]"}], "=", 
         RowBox[{"First", "[", 
          RowBox[{"DD", "/.", "sol"}], "]"}]}], ";", "\[IndentingNewLine]", 
        RowBox[{
         RowBox[{"papw", "[", 
          RowBox[{"[", "npw", "]"}], "]"}], "=", 
         RowBox[{"First", "[", 
          RowBox[{"pa", "/.", "sol"}], "]"}]}], ";", " ", 
        RowBox[{
         RowBox[{"pbpw", "[", 
          RowBox[{"[", "npw", "]"}], "]"}], "=", 
         RowBox[{"First", "[", 
          RowBox[{"pb", "/.", "sol"}], "]"}]}], ";", " ", 
        RowBox[{
         RowBox[{"fFNpw", "[", 
          RowBox[{"[", "npw", "]"}], "]"}], "=", 
         RowBox[{"First", "[", 
          RowBox[{"fFN", "/.", "sol"}], "]"}]}], ";", " ", 
        RowBox[{
         RowBox[{"fANpw", "[", 
          RowBox[{"[", "npw", "]"}], "]"}], "=", 
         RowBox[{"First", "[", 
          RowBox[{"fAN", "/.", "sol"}], "]"}]}], ";", " ", 
        RowBox[{
         RowBox[{"dFpw", "[", 
          RowBox[{"[", "npw", "]"}], "]"}], "=", 
         RowBox[{"First", "[", 
          RowBox[{"dF", "/.", "sol"}], "]"}]}], ";", "  ", 
        RowBox[{
         RowBox[{"dApw", "[", 
          RowBox[{"[", "npw", "]"}], "]"}], "=", 
         RowBox[{"First", "[", 
          RowBox[{"dA", "/.", "sol"}], "]"}]}], ";", "\[IndentingNewLine]", 
        RowBox[{"If", "[", 
         RowBox[{
          RowBox[{"npw", "<", "Npw"}], ",", "\[IndentingNewLine]", 
          RowBox[{"(*", 
           RowBox[{"renew", " ", "initial", " ", "conditions"}], "*)"}], 
          "\[IndentingNewLine]", 
          RowBox[{
           RowBox[{"If", "[", 
            RowBox[{
             RowBox[{
              RowBox[{"Ainj", "[", 
               RowBox[{"[", 
                RowBox[{"1", ",", "1"}], "]"}], "]"}], "==", "0"}], 
             "\[IndentingNewLine]", ",", 
             RowBox[{
              RowBox[{"a0", "=", 
               RowBox[{
                RowBox[{
                 RowBox[{"apw", "[", 
                  RowBox[{"[", "npw", "]"}], "]"}], "[", 
                 RowBox[{"tE", "[", 
                  RowBox[{"[", "npw", "]"}], "]"}], "]"}], "+", 
                RowBox[{
                 RowBox[{"Ainj", "[", 
                  RowBox[{"[", 
                   RowBox[{
                    RowBox[{"npw", "+", "1"}], ",", "2"}], "]"}], "]"}], "/", 
                 "V"}]}]}], ";", 
              RowBox[{"b0", "=", 
               RowBox[{
                RowBox[{
                 RowBox[{"bpw", "[", 
                  RowBox[{"[", "npw", "]"}], "]"}], "[", 
                 RowBox[{"tE", "[", 
                  RowBox[{"[", "npw", "]"}], "]"}], "]"}], "+", 
                RowBox[{
                 RowBox[{"Ainj", "[", 
                  RowBox[{"[", 
                   RowBox[{
                    RowBox[{"npw", "+", "1"}], ",", "3"}], "]"}], "]"}], "/", 
                 "V"}]}]}]}], "\[IndentingNewLine]", ",", 
             RowBox[{
              RowBox[{"a0", "=", 
               RowBox[{
                RowBox[{
                 RowBox[{"apw", "[", 
                  RowBox[{"[", "npw", "]"}], "]"}], "[", 
                 RowBox[{"tE", "[", 
                  RowBox[{"[", "npw", "]"}], "]"}], "]"}], "+", 
                RowBox[{
                 RowBox[{"Ainj", "[", 
                  RowBox[{"[", 
                   RowBox[{"npw", ",", "2"}], "]"}], "]"}], "/", "V"}]}]}], 
              ";", 
              RowBox[{"b0", "=", 
               RowBox[{
                RowBox[{
                 RowBox[{"bpw", "[", 
                  RowBox[{"[", "npw", "]"}], "]"}], "[", 
                 RowBox[{"tE", "[", 
                  RowBox[{"[", "npw", "]"}], "]"}], "]"}], "+", 
                RowBox[{
                 RowBox[{"Ainj", "[", 
                  RowBox[{"[", 
                   RowBox[{"npw", ",", "3"}], "]"}], "]"}], "/", 
                 "V"}]}]}]}]}], "]"}], ";", "\[IndentingNewLine]", 
           RowBox[{"NN0", "=", 
            RowBox[{
             RowBox[{"NNpw", "[", 
              RowBox[{"[", "npw", "]"}], "]"}], "[", 
             RowBox[{"tE", "[", 
              RowBox[{"[", "npw", "]"}], "]"}], "]"}]}], ";", 
           RowBox[{"DD0", "=", 
            RowBox[{
             RowBox[{"DDpw", "[", 
              RowBox[{"[", "npw", "]"}], "]"}], "[", 
             RowBox[{"tE", "[", 
              RowBox[{"[", "npw", "]"}], "]"}], "]"}]}], ";", 
           RowBox[{"pa0", "=", 
            RowBox[{
             RowBox[{"papw", "[", 
              RowBox[{"[", "npw", "]"}], "]"}], "[", 
             RowBox[{"tE", "[", 
              RowBox[{"[", "npw", "]"}], "]"}], "]"}]}], ";", 
           RowBox[{"pb0", "=", 
            RowBox[{
             RowBox[{"pbpw", "[", 
              RowBox[{"[", "npw", "]"}], "]"}], "[", 
             RowBox[{"tE", "[", 
              RowBox[{"[", "npw", "]"}], "]"}], "]"}]}], ";", 
           "\[IndentingNewLine]", 
           RowBox[{"fFN0", "=", 
            RowBox[{
             RowBox[{"fFNpw", "[", 
              RowBox[{"[", "npw", "]"}], "]"}], "[", 
             RowBox[{"tE", "[", 
              RowBox[{"[", "npw", "]"}], "]"}], "]"}]}], ";", 
           RowBox[{"fAN0", "=", 
            RowBox[{
             RowBox[{"fANpw", "[", 
              RowBox[{"[", "npw", "]"}], "]"}], "[", 
             RowBox[{"tE", "[", 
              RowBox[{"[", "npw", "]"}], "]"}], "]"}]}], ";", 
           "\[IndentingNewLine]", 
           RowBox[{"dF0", "=", 
            RowBox[{
             RowBox[{"dFpw", "[", 
              RowBox[{"[", "npw", "]"}], "]"}], "[", 
             RowBox[{"tE", "[", 
              RowBox[{"[", "npw", "]"}], "]"}], "]"}]}], ";", 
           RowBox[{"dA0", "=", 
            RowBox[{
             RowBox[{"dApw", "[", 
              RowBox[{"[", "npw", "]"}], "]"}], "[", 
             RowBox[{"tE", "[", 
              RowBox[{"[", "npw", "]"}], "]"}], "]"}]}], ";", 
           "\[IndentingNewLine]", 
           RowBox[{"(*", 
            RowBox[{"renew", " ", "time", " ", "frame"}], "*)"}], 
           "\[IndentingNewLine]", 
           RowBox[{
            RowBox[{"tB", "[", 
             RowBox[{"[", 
              RowBox[{"npw", "+", "1"}], "]"}], "]"}], "=", 
            RowBox[{"tE", "[", 
             RowBox[{"[", "npw", "]"}], "]"}]}], ";", "\[IndentingNewLine]", 
           RowBox[{"If", "[", 
            RowBox[{
             RowBox[{
              RowBox[{"Ainj", "[", 
               RowBox[{"[", 
                RowBox[{"1", ",", "1"}], "]"}], "]"}], "==", "0"}], ",", 
             RowBox[{"If", "[", 
              RowBox[{
               RowBox[{"Npw", ">", 
                RowBox[{"npw", "+", "1"}]}], ",", 
               RowBox[{
                RowBox[{"tE", "[", 
                 RowBox[{"[", 
                  RowBox[{"npw", "+", "1"}], "]"}], "]"}], "=", 
                RowBox[{"Ainj", "[", 
                 RowBox[{"[", 
                  RowBox[{
                   RowBox[{"npw", "+", "2"}], ",", "1"}], "]"}], "]"}]}], ",", 
               RowBox[{
                RowBox[{"tE", "[", 
                 RowBox[{"[", 
                  RowBox[{"npw", "+", "1"}], "]"}], "]"}], "=", "tEnd"}]}], 
              "]"}], ",", "\[IndentingNewLine]", 
             RowBox[{"If", "[", 
              RowBox[{
               RowBox[{"IAinj", ">", "npw"}], ",", 
               RowBox[{
                RowBox[{"tE", "[", 
                 RowBox[{"[", 
                  RowBox[{"npw", "+", "1"}], "]"}], "]"}], "=", 
                RowBox[{"Ainj", "[", 
                 RowBox[{"[", 
                  RowBox[{
                   RowBox[{"npw", "+", "1"}], ",", "1"}], "]"}], "]"}]}], ",", 
               RowBox[{
                RowBox[{"tE", "[", 
                 RowBox[{"[", 
                  RowBox[{"npw", "+", "1"}], "]"}], "]"}], "=", "tEnd"}]}], 
              "]"}]}], "]"}], ";"}]}], "]"}]}]}], "\[IndentingNewLine]", 
      "]"}], ";", "\[IndentingNewLine]", 
     RowBox[{"npw", "--"}], ";", "\[IndentingNewLine]", "\[IndentingNewLine]", 
     RowBox[{"Return", "[", "\[IndentingNewLine]", 
      RowBox[{"{", 
       RowBox[{
        RowBox[{"{", 
         RowBox[{
         "\"\<a\>\"", ",", "\"\<b\>\"", ",", "\"\<NN\>\"", ",", "\"\<DD\>\"", 
          ",", "\"\<pa\>\"", ",", "\"\<pb\>\"", ",", "\"\<fFN\>\"", ",", 
          "\"\<fAN\>\"", ",", "\"\<dF\>\"", ",", "\"\<dA\>\""}], "}"}], ",", 
        "\[IndentingNewLine]", 
        RowBox[{"{", 
         RowBox[{
          RowBox[{
           RowBox[{"apw", "[", 
            RowBox[{"[", "npw", "]"}], "]"}], "[", "tEnd", "]"}], ",", 
          RowBox[{
           RowBox[{"bpw", "[", 
            RowBox[{"[", "npw", "]"}], "]"}], "[", "tEnd", "]"}], ",", 
          RowBox[{
           RowBox[{"NNpw", "[", 
            RowBox[{"[", "npw", "]"}], "]"}], "[", "tEnd", "]"}], ",", 
          RowBox[{
           RowBox[{"DDpw", "[", 
            RowBox[{"[", "npw", "]"}], "]"}], "[", "tEnd", "]"}], ",", 
          RowBox[{
           RowBox[{"papw", "[", 
            RowBox[{"[", "npw", "]"}], "]"}], "[", "tEnd", "]"}], ",", 
          RowBox[{
           RowBox[{"pbpw", "[", 
            RowBox[{"[", "npw", "]"}], "]"}], "[", "tEnd", "]"}], ",", 
          RowBox[{
           RowBox[{"fFNpw", "[", 
            RowBox[{"[", "npw", "]"}], "]"}], "[", "tEnd", "]"}], ",", 
          RowBox[{
           RowBox[{"fANpw", "[", 
            RowBox[{"[", "npw", "]"}], "]"}], "[", "tEnd", "]"}], ",", 
          RowBox[{
           RowBox[{"dFpw", "[", 
            RowBox[{"[", "npw", "]"}], "]"}], "[", "tEnd", "]"}], ",", 
          RowBox[{
           RowBox[{"dApw", "[", 
            RowBox[{"[", "npw", "]"}], "]"}], "[", "tEnd", "]"}]}], "}"}]}], 
       "}"}], "]"}]}], ")"}]}], ";"}]], "Input",
 CellGroupingRules->{"GroupTogetherGrouping", 10000.},
 CellChangeTimes->{{3.896958986007018*^9, 3.896959087100477*^9}, {
   3.896959209046279*^9, 3.896959210477219*^9}, {3.8969593455879335`*^9, 
   3.8969593803844595`*^9}, {3.896959522096911*^9, 3.8969596514924874`*^9}, 
   3.8969597957644663`*^9, {3.896960010636242*^9, 3.896960091100936*^9}, {
   3.8969601378842244`*^9, 3.8969602943962536`*^9}, {3.8969603461905007`*^9, 
   3.8969603611789637`*^9}, {3.8969604512950068`*^9, 3.89696045475298*^9}, {
   3.8969604954846106`*^9, 3.8969604988337173`*^9}, {3.8969605425256233`*^9, 
   3.8969605805726933`*^9}, {3.8969606137287173`*^9, 3.8969606650951605`*^9}, 
   3.8969607641148515`*^9, {3.896961131441231*^9, 3.8969612278146353`*^9}, {
   3.8969612584022408`*^9, 3.896961363420262*^9}, {3.89696139560655*^9, 
   3.8969614066319284`*^9}, {3.8969624087712193`*^9, 
   3.8969624326462183`*^9}, {3.896962533592312*^9, 3.8969625341459703`*^9}, {
   3.8969741926521435`*^9, 3.8969742671767073`*^9}, {3.897050624156711*^9, 
   3.897050624344102*^9}, {3.89739089897088*^9, 3.8973909222097554`*^9}, {
   3.8974164723330965`*^9, 3.89741648812027*^9}, {3.8974174050521846`*^9, 
   3.8974174061453953`*^9}, {3.897578066730621*^9, 3.897578066843108*^9}, 
   3.897650218560108*^9, {3.8976534544316463`*^9, 3.8976534835754433`*^9}, {
   3.9018920117876616`*^9, 3.901892014322797*^9}, {3.9031100980414915`*^9, 
   3.9031101311589084`*^9}, 3.9031101846287527`*^9, {3.90311785278934*^9, 
   3.903117853897028*^9}, 3.903118326478735*^9, 3.9031183598992877`*^9, {
   3.921939085590012*^9, 3.921939105777586*^9}},
 CellLabel->"In[10]:=",ExpressionUUID->"eee2604c-e4d9-442f-bc8c-f167c85452b1"],

Cell[BoxData[{
 RowBox[{
  RowBox[{"f1crit", "=", "0.95"}], ";"}], "\[IndentingNewLine]", 
 RowBox[{
  RowBox[{
   RowBox[{"f1lowest", "=", "0.05"}], ";"}], 
  "\[IndentingNewLine]"}], "\[IndentingNewLine]", 
 RowBox[{
  RowBox[{
   RowBox[{"Move", "[", "dir_", "]"}], ":=", 
   RowBox[{"(", "\[IndentingNewLine]", 
    RowBox[{
     RowBox[{"If", "[", 
      RowBox[{
       RowBox[{"dir", "==", "1"}], ",", 
       RowBox[{"f1", "=", 
        RowBox[{"f1", "+", "f1step"}]}]}], "]"}], ";", "\[IndentingNewLine]", 
     RowBox[{"If", "[", 
      RowBox[{
       RowBox[{"dir", "==", "2"}], ",", 
       RowBox[{
        RowBox[{"f1", "=", 
         RowBox[{"f1", "+", "f1step"}]}], ";", 
        RowBox[{"dday", "=", 
         RowBox[{"dday", "+", "ddaystep"}]}]}]}], "]"}], ";", 
     "\[IndentingNewLine]", 
     RowBox[{"If", "[", 
      RowBox[{
       RowBox[{"dir", "==", "3"}], ",", 
       RowBox[{"dday", "=", 
        RowBox[{"dday", "+", "ddaystep"}]}]}], "]"}], ";", 
     "\[IndentingNewLine]", 
     RowBox[{"If", "[", 
      RowBox[{
       RowBox[{"dir", "==", "4"}], ",", 
       RowBox[{
        RowBox[{"f1", "=", 
         RowBox[{"f1", "-", "f1step"}]}], ";", 
        RowBox[{"dday", "=", 
         RowBox[{"dday", "+", "ddaystep"}]}]}]}], "]"}], ";", 
     "\[IndentingNewLine]", 
     RowBox[{"If", "[", 
      RowBox[{
       RowBox[{"dir", "==", "5"}], ",", 
       RowBox[{"f1", "=", 
        RowBox[{"f1", "-", "f1step"}]}]}], "]"}], ";", "\[IndentingNewLine]", 
     RowBox[{"If", "[", 
      RowBox[{
       RowBox[{"dir", "==", "6"}], ",", 
       RowBox[{
        RowBox[{"f1", "=", 
         RowBox[{"f1", "-", "f1step"}]}], ";", 
        RowBox[{"dday", "=", 
         RowBox[{"dday", "-", "ddaystep"}]}]}]}], "]"}], ";", 
     "\[IndentingNewLine]", 
     RowBox[{"If", "[", 
      RowBox[{
       RowBox[{"dir", "==", "7"}], ",", 
       RowBox[{"dday", "=", 
        RowBox[{"dday", "-", "ddaystep"}]}]}], "]"}], ";", 
     "\[IndentingNewLine]", 
     RowBox[{"If", "[", 
      RowBox[{
       RowBox[{"dir", "==", "0"}], ",", 
       RowBox[{
        RowBox[{"f1", "=", 
         RowBox[{"f1", "+", "f1step"}]}], ";", 
        RowBox[{"dday", "=", 
         RowBox[{"dday", "-", "ddaystep"}]}]}]}], "]"}], ";", 
     "\[IndentingNewLine]", "\[IndentingNewLine]", 
     RowBox[{"df", "=", "f1step"}], ";", 
     RowBox[{"dd", "=", "ddaystep"}], ";", 
     RowBox[{"(*", " ", 
      RowBox[{
       RowBox[{
       "step", " ", "that", " ", "actually", " ", "was", " ", "taken"}], ",", 
       " ", 
       RowBox[{"accounting", " ", "for", " ", "boundaries"}]}], " ", "*)"}], 
     "\[IndentingNewLine]", 
     RowBox[{"If", "[", 
      RowBox[{
       RowBox[{"f1", ">", "f1crit"}], ",", 
       RowBox[{
        RowBox[{"df", "=", 
         RowBox[{"f1step", "-", 
          RowBox[{"(", 
           RowBox[{"f1", "-", "f1crit"}], ")"}]}]}], ";", 
        RowBox[{"f1", "=", "f1crit"}]}]}], "]"}], ";", "\[IndentingNewLine]", 
     RowBox[{"If", "[", 
      RowBox[{
       RowBox[{"f1", "<", "f1lowest"}], ",", 
       RowBox[{
        RowBox[{"df", "=", 
         RowBox[{"f1step", "-", 
          RowBox[{"(", 
           RowBox[{"f1lowest", "-", "f1"}], ")"}]}]}], ";", 
        RowBox[{"f1", "=", "f1lowest"}]}]}], "]"}], ";", 
     "\[IndentingNewLine]", 
     RowBox[{"If", "[", 
      RowBox[{
       RowBox[{"dday", "<", "1"}], ",", 
       RowBox[{
        RowBox[{"dd", "=", 
         RowBox[{"ddaystep", "-", 
          RowBox[{"(", 
           RowBox[{"1", "-", "dday"}], ")"}]}]}], ";", 
        RowBox[{"dday", "=", "1"}]}]}], "]"}], ";"}], "\[IndentingNewLine]", 
    ")"}]}], "\[IndentingNewLine]"}], "\[IndentingNewLine]", 
 RowBox[{
  RowBox[{"MoveBack", "[", "dir_", "]"}], ":=", 
  RowBox[{"(", "\[IndentingNewLine]", 
   RowBox[{
    RowBox[{"If", "[", 
     RowBox[{
      RowBox[{"dir", "==", "1"}], ",", 
      RowBox[{"f1", "=", 
       RowBox[{"f1", "-", "df"}]}]}], "]"}], ";", "\[IndentingNewLine]", 
    RowBox[{"If", "[", 
     RowBox[{
      RowBox[{"dir", "==", "2"}], ",", 
      RowBox[{
       RowBox[{"f1", "=", 
        RowBox[{"f1", "-", "df"}]}], ";", 
       RowBox[{"dday", "=", 
        RowBox[{"dday", "-", "dd"}]}]}]}], "]"}], ";", "\[IndentingNewLine]", 
    RowBox[{"If", "[", 
     RowBox[{
      RowBox[{"dir", "==", "3"}], ",", 
      RowBox[{"dday", "=", 
       RowBox[{"dday", "-", "dd"}]}]}], "]"}], ";", "\[IndentingNewLine]", 
    RowBox[{"If", "[", 
     RowBox[{
      RowBox[{"dir", "==", "4"}], ",", 
      RowBox[{
       RowBox[{"f1", "=", 
        RowBox[{"f1", "+", "df"}]}], ";", 
       RowBox[{"dday", "=", 
        RowBox[{"dday", "-", "dd"}]}]}]}], "]"}], ";", "\[IndentingNewLine]", 
    RowBox[{"If", "[", 
     RowBox[{
      RowBox[{"dir", "==", "5"}], ",", 
      RowBox[{"f1", "=", 
       RowBox[{"f1", "+", "df"}]}]}], "]"}], ";", "\[IndentingNewLine]", 
    RowBox[{"If", "[", 
     RowBox[{
      RowBox[{"dir", "==", "6"}], ",", 
      RowBox[{
       RowBox[{"f1", "=", 
        RowBox[{"f1", "+", "df"}]}], ";", 
       RowBox[{"dday", "=", 
        RowBox[{"dday", "+", "dd"}]}]}]}], "]"}], ";", "\[IndentingNewLine]", 
    RowBox[{"If", "[", 
     RowBox[{
      RowBox[{"dir", "==", "7"}], ",", 
      RowBox[{"dday", "=", 
       RowBox[{"dday", "+", "dd"}]}]}], "]"}], ";", "\[IndentingNewLine]", 
    RowBox[{"If", "[", 
     RowBox[{
      RowBox[{"dir", "==", "0"}], ",", 
      RowBox[{
       RowBox[{"f1", "=", 
        RowBox[{"f1", "-", "df"}]}], ";", 
       RowBox[{"dday", "=", 
        RowBox[{"dday", "+", "dd"}]}]}]}], "]"}], ";"}], ")"}]}]}], "Input",
 CellGroupingRules->{"GroupTogetherGrouping", 10000.},
 CellChangeTimes->{{3.89697718108508*^9, 3.896977310081195*^9}, {
   3.896977344783352*^9, 3.8969773960614157`*^9}, {3.8969774444126377`*^9, 
   3.8969775051095905`*^9}, {3.8969775682627316`*^9, 3.896977673741684*^9}, {
   3.89697794204016*^9, 3.896977950049368*^9}, {3.8969779805914125`*^9, 
   3.8969779896678257`*^9}, {3.8969780486682663`*^9, 
   3.8969780502346315`*^9}, {3.8969780858292627`*^9, 3.89697828610254*^9}, {
   3.896978354214678*^9, 3.8969786650821667`*^9}, {3.896978697468899*^9, 
   3.8969787205976477`*^9}, {3.8969787647414455`*^9, 3.896978830851717*^9}, {
   3.896979182550364*^9, 3.8969794702143345`*^9}, {3.8969795279279537`*^9, 
   3.896979608459348*^9}, {3.8969796756733246`*^9, 3.8969796974130344`*^9}, {
   3.896979733396617*^9, 3.8969797662402706`*^9}, {3.8969798263507957`*^9, 
   3.896979905354869*^9}, {3.8969799560583267`*^9, 3.896979997622034*^9}, {
   3.896980634558578*^9, 3.896980728384863*^9}, {3.8969807617712173`*^9, 
   3.8969808888259897`*^9}, 3.8969872060007277`*^9, {3.8969873429468317`*^9, 
   3.896987383253811*^9}, {3.896987569764474*^9, 3.8969875991330233`*^9}, {
   3.8969876476498327`*^9, 3.896987667228384*^9}, {3.896987743430874*^9, 
   3.8969877453375497`*^9}, 3.896987793692278*^9, 3.8969878771943645`*^9, {
   3.896987916323949*^9, 3.8969879222650976`*^9}, {3.896988019465065*^9, 
   3.8969880658779097`*^9}, {3.896988139218198*^9, 3.896988197564005*^9}, {
   3.89698839542883*^9, 3.8969884319878235`*^9}, {3.8969884787558794`*^9, 
   3.89698854735822*^9}, 3.896996325762352*^9, {3.896996647588522*^9, 
   3.896996830433688*^9}, {3.8969969326445622`*^9, 3.896996938412504*^9}, {
   3.896997208601382*^9, 3.896997244805683*^9}, {3.8969973908469934`*^9, 
   3.896997439958375*^9}, {3.8969976677321215`*^9, 3.8969976687849584`*^9}, {
   3.8970044806910315`*^9, 3.8970045200224047`*^9}, {3.8973909500669827`*^9, 
   3.8973909645173125`*^9}, {3.8974165300069275`*^9, 
   3.8974165349102497`*^9}, {3.897416588888007*^9, 3.897416626133599*^9}, {
   3.8976738621428475`*^9, 3.897673903735512*^9}, {3.897674291412506*^9, 
   3.897674293054418*^9}, {3.8976743407484093`*^9, 3.8976743478585663`*^9}, {
   3.8976743992166643`*^9, 3.897674456480895*^9}, {3.8976745420402503`*^9, 
   3.897674556502789*^9}, {3.8976751246702824`*^9, 3.8976751247836494`*^9}, {
   3.8976753081335487`*^9, 3.897675308262995*^9}, {3.897675947764209*^9, 
   3.897675953654984*^9}, {3.897675992054413*^9, 3.8976761198634567`*^9}, {
   3.8976764183815174`*^9, 3.8976764253812833`*^9}, {3.897680465399646*^9, 
   3.8976804995272903`*^9}, 3.8976805464996758`*^9, {3.897680875709126*^9, 
   3.897680924349886*^9}, {3.8976816176080704`*^9, 3.897681648997899*^9}, 
   3.9018925588039713`*^9},
 CellLabel->"In[11]:=",ExpressionUUID->"af5ddd73-3ed2-4103-b8e6-91c4787343f5"],

Cell[BoxData[
 RowBox[{
  RowBox[{"OptimizeTwoDose", "[", "]"}], ":=", 
  RowBox[{"(", "\[IndentingNewLine]", "\[IndentingNewLine]", 
   RowBox[{
    RowBox[{"prCur", "=", 
     RowBox[{"PrintTemporary", "[", 
      RowBox[{"\"\<Single curative dose is \>\"", "<>", " ", 
       RowBox[{"ToString", "[", 
        RowBox[{"ASC", "/", "nCpm"}], "]"}]}], "]"}]}], ";", 
    "\[IndentingNewLine]", 
    RowBox[{"Ainj", "=", 
     RowBox[{"{", 
      RowBox[{"{", 
       RowBox[{"0", ",", "ASC", ",", 
        RowBox[{"eta", "*", "ASC"}]}], "}"}], "}"}]}], ";", 
    "\[IndentingNewLine]", 
    RowBox[{"FullSystemSolutionMD", "[", "]"}], ";", "\[IndentingNewLine]", 
    RowBox[{"FullSystemSolutionMDStopNmin", "[", "tminNn", "]"}], ";", " ", 
    RowBox[{"(*", " ", 
     RowBox[{
     "solve", " ", "it", " ", "with", " ", "cell", " ", "proliferation", " ", 
      "stopping"}], " ", "*)"}], "\[IndentingNewLine]", "\[IndentingNewLine]", 
    RowBox[{"f1step1", "=", "0.1"}], ";", 
    RowBox[{"f1step2", "=", "0.03"}], ";", 
    RowBox[{"f1step3", "=", "0.01"}], ";", 
    RowBox[{"(*", 
     RowBox[{
     "final", " ", "accuracy", " ", "is", " ", "1", "%", " ", "of", " ", 
      "initial", " ", "curative", " ", "dose"}], "*)"}], 
    "\[IndentingNewLine]", 
    RowBox[{"ddaystep1", "=", 
     RowBox[{"Floor", "[", 
      RowBox[{"dayInit", "/", "3"}], "]"}]}], ";", 
    RowBox[{"ddaystep2", "=", "3"}], ";", 
    RowBox[{"ddaystep3", "=", "1"}], ";", 
    RowBox[{"(*", 
     RowBox[{"final", " ", "accuracy", " ", "is", " ", "1", " ", "day"}], 
     "*)"}], "\[IndentingNewLine]", 
    RowBox[{"Steps", "=", 
     RowBox[{"{", 
      RowBox[{
       RowBox[{"{", 
        RowBox[{"f1step1", ",", "ddaystep1"}], "}"}], ",", 
       RowBox[{"{", 
        RowBox[{"f1step2", ",", "ddaystep2"}], "}"}], ",", 
       RowBox[{"{", 
        RowBox[{"f1step3", ",", "ddaystep3"}], "}"}]}], "}"}]}], ";", 
    "\[IndentingNewLine]", "\[IndentingNewLine]", 
    RowBox[{"(*", " ", 
     RowBox[{
      RowBox[{"select", " ", "initial", " ", "two"}], "-", 
      RowBox[{"dose", " ", "setting"}]}], " ", "*)"}], "\[IndentingNewLine]", 
    RowBox[{"f1", "=", "0.8"}], ";", 
    RowBox[{"dday", "=", "dayInit"}], ";", "\[IndentingNewLine]", 
    "\[IndentingNewLine]", 
    RowBox[{"resultDD", "=", 
     RowBox[{"Array", "[", 
      RowBox[{"f", ",", 
       RowBox[{"{", 
        RowBox[{"2", ",", "5"}], "}"}]}], "]"}]}], ";", "\[IndentingNewLine]", 
    RowBox[{
     RowBox[{"resultDD", "[", 
      RowBox[{"[", 
       RowBox[{"1", ",", "1"}], "]"}], "]"}], "=", "\"\<1st/Acur\>\""}], ";", 
    "\[IndentingNewLine]", 
    RowBox[{
     RowBox[{"resultDD", "[", 
      RowBox[{"[", 
       RowBox[{"1", ",", "2"}], "]"}], "]"}], "=", "\"\<Interval\>\""}], ";", 
    "\[IndentingNewLine]", 
    RowBox[{
     RowBox[{"resultDD", "[", 
      RowBox[{"[", 
       RowBox[{"1", ",", "3"}], "]"}], "]"}], "=", "\"\<TotalDose\>\""}], ";",
     "\[IndentingNewLine]", 
    RowBox[{
     RowBox[{"resultDD", "[", 
      RowBox[{"[", 
       RowBox[{"1", ",", "4"}], "]"}], "]"}], "=", "\"\<2nd Dose\>\""}], ";", 
    "\[IndentingNewLine]", 
    RowBox[{
     RowBox[{"resultDD", "[", 
      RowBox[{"[", 
       RowBox[{"1", ",", "5"}], "]"}], "]"}], "=", "\"\<TotalTox\>\""}], ";", 
    "\[IndentingNewLine]", "\[IndentingNewLine]", 
    RowBox[{"ii", "=", "2"}], ";", 
    RowBox[{"iiAll", "=", "2"}], ";", "\[IndentingNewLine]", 
    RowBox[{
     RowBox[{"resultDD", "[", 
      RowBox[{"[", 
       RowBox[{"ii", ",", "1"}], "]"}], "]"}], "=", "f1"}], ";", 
    RowBox[{
     RowBox[{"resultDD", "[", 
      RowBox[{"[", 
       RowBox[{"ii", ",", "2"}], "]"}], "]"}], "=", "dday"}], ";", 
    "\[IndentingNewLine]", "\[IndentingNewLine]", 
    RowBox[{"Ainj", "=", 
     RowBox[{"{", 
      RowBox[{"{", 
       RowBox[{"0", ",", 
        RowBox[{"f1", "*", "ASC"}], ",", 
        RowBox[{"eta", "*", "f1", "*", "ASC"}]}], "}"}], "}"}]}], ";", 
    "\[IndentingNewLine]", 
    RowBox[{"FindCurativeSecondDose", "[", "dday", "]"}], ";", 
    "\[IndentingNewLine]", "\[IndentingNewLine]", 
    RowBox[{
     RowBox[{"resultDD", "[", 
      RowBox[{"[", 
       RowBox[{"ii", ",", "3"}], "]"}], "]"}], "=", 
     RowBox[{
      RowBox[{"DA2", "/", "nCpm"}], "+", 
      RowBox[{"f1", "*", 
       RowBox[{"ASC", "/", "nCpm"}]}]}]}], ";", "\[IndentingNewLine]", 
    RowBox[{
     RowBox[{"resultDD", "[", 
      RowBox[{"[", 
       RowBox[{"ii", ",", "4"}], "]"}], "]"}], "=", 
     RowBox[{"DA2", "/", "nCpm"}]}], ";", "\[IndentingNewLine]", 
    RowBox[{"Ainj", "=", 
     RowBox[{"{", 
      RowBox[{
       RowBox[{"{", 
        RowBox[{"0", ",", 
         RowBox[{"f1", "*", "ASC"}], ",", 
         RowBox[{"eta", "*", "f1", "*", "ASC"}]}], "}"}], ",", 
       RowBox[{"{", 
        RowBox[{"dday", ",", "DA2", ",", 
         RowBox[{"eta", "*", "DA2"}]}], "}"}]}], "}"}]}], ";", 
    "\[IndentingNewLine]", "\[IndentingNewLine]", 
    RowBox[{"FullSystemSolutionMDStopNmin", "[", "tminNn", "]"}], ";", 
    "\[IndentingNewLine]", "\[IndentingNewLine]", 
    RowBox[{
     RowBox[{"resultDD", "[", 
      RowBox[{"[", 
       RowBox[{"ii", ",", "5"}], "]"}], "]"}], "=", 
     RowBox[{
      RowBox[{
       RowBox[{"ActBloodpw", "[", 
        RowBox[{"[", "npw", "]"}], "]"}], "[", "tEnd", "]"}], "/", "nCpm"}]}],
     ";", "\[IndentingNewLine]", "\[IndentingNewLine]", 
    RowBox[{"NotebookDelete", "[", "pr", "]"}], ";", 
    RowBox[{"pr", "=", 
     RowBox[{"PrintTemporary", "[", 
      RowBox[{"MatrixForm", "[", "resultDD", "]"}], "]"}]}], ";", 
    "\[IndentingNewLine]", 
    RowBox[{"ii", "++"}], ";", 
    RowBox[{"iiAll", "++"}], ";", "\[IndentingNewLine]", 
    "\[IndentingNewLine]", 
    RowBox[{"For", "[", 
     RowBox[{
      RowBox[{"istep", "=", "1"}], ",", 
      RowBox[{"istep", "<=", "3"}], ",", 
      RowBox[{"istep", "++"}], ",", 
      RowBox[{"(*", " ", 
       RowBox[{
       "three", " ", "levels", " ", "from", " ", "rough", " ", "to", " ", 
        "fine"}], " ", "*)"}], "\[IndentingNewLine]", "\[IndentingNewLine]", 
      RowBox[{
       RowBox[{"f1step", "=", 
        RowBox[{"Steps", "[", 
         RowBox[{"[", 
          RowBox[{"istep", ",", "1"}], "]"}], "]"}]}], ";", 
       RowBox[{"ddaystep", "=", 
        RowBox[{"Steps", "[", 
         RowBox[{"[", 
          RowBox[{"istep", ",", "2"}], "]"}], "]"}]}], ";", 
       "\[IndentingNewLine]", "\[IndentingNewLine]", 
       RowBox[{"Dir", "=", "1"}], ";", 
       RowBox[{"CantMakeStep", "=", "0"}], ";", 
       RowBox[{"(*", 
        RowBox[{"rotate", " ", "while", " ", "you", " ", 
         RowBox[{"can", "'"}], "t", " ", "make", " ", "a", " ", "step", " ", 
         "in", " ", "any", " ", "direction"}], " ", "*)"}], 
       "\[IndentingNewLine]", 
       RowBox[{"While", "[", 
        RowBox[{
         RowBox[{"CantMakeStep", "<=", "8"}], ",", 
         RowBox[{
          RowBox[{"NotebookDelete", "[", "pr2", "]"}], ";", 
          RowBox[{"pr2", "=", 
           RowBox[{"PrintTemporary", "[", "CantMakeStep", "]"}]}], ";", 
          "\[IndentingNewLine]", 
          RowBox[{"Stop", "=", "0"}], ";", 
          RowBox[{"MovedFlg", "=", "0"}], ";", "\[IndentingNewLine]", 
          RowBox[{"While", "[", 
           RowBox[{
            RowBox[{"Stop", "==", "0"}], ",", 
            RowBox[{"(*", " ", 
             RowBox[{
             "move", " ", "by", " ", "increasing", " ", "the", " ", "first", 
              " ", "fraction", " ", "while", " ", 
              RowBox[{"it", "'"}], "s", " ", "profitable"}], " ", "*)"}], 
            "\[IndentingNewLine]", "\[IndentingNewLine]", 
            RowBox[{
             RowBox[{"resultDD", "=", 
              RowBox[{"Join", "[", 
               RowBox[{"resultDD", ",", 
                RowBox[{"{", 
                 RowBox[{"{", 
                  RowBox[{
                  "\"\<\>\"", ",", "\"\<\>\"", ",", "\"\<\>\"", ",", 
                   "\"\<\>\"", ",", "\"\<\>\""}], "}"}], "}"}]}], "]"}]}], 
             ";", "\[IndentingNewLine]", 
             RowBox[{"Move", "[", "Dir", "]"}], ";", "\[IndentingNewLine]", 
             RowBox[{
              RowBox[{"resultDD", "[", 
               RowBox[{"[", 
                RowBox[{"ii", ",", "1"}], "]"}], "]"}], "=", "f1"}], ";", 
             "\[IndentingNewLine]", 
             RowBox[{
              RowBox[{"resultDD", "[", 
               RowBox[{"[", 
                RowBox[{"ii", ",", "2"}], "]"}], "]"}], "=", "dday"}], ";", 
             "\[IndentingNewLine]", "\[IndentingNewLine]", 
             RowBox[{"Ainj", "=", 
              RowBox[{"{", 
               RowBox[{"{", 
                RowBox[{"0", ",", 
                 RowBox[{"f1", "*", "ASC"}], ",", 
                 RowBox[{"eta", "*", "f1", "*", "ASC"}]}], "}"}], "}"}]}], 
             ";", "\[IndentingNewLine]", 
             RowBox[{"FindCurativeSecondDose", "[", "dday", "]"}], ";", 
             "\[IndentingNewLine]", "\[IndentingNewLine]", 
             RowBox[{
              RowBox[{"resultDD", "[", 
               RowBox[{"[", 
                RowBox[{"ii", ",", "3"}], "]"}], "]"}], "=", 
              RowBox[{
               RowBox[{"DA2", "/", "nCpm"}], "+", 
               RowBox[{"f1", "*", 
                RowBox[{"ASC", "/", "nCpm"}]}]}]}], ";", 
             RowBox[{
              RowBox[{"resultDD", "[", 
               RowBox[{"[", 
                RowBox[{"ii", ",", "4"}], "]"}], "]"}], "=", 
              RowBox[{"DA2", "/", "nCpm"}]}], ";", "\[IndentingNewLine]", 
             RowBox[{"Ainj", "=", 
              RowBox[{"{", 
               RowBox[{
                RowBox[{"{", 
                 RowBox[{"0", ",", 
                  RowBox[{"f1", "*", "ASC"}], ",", 
                  RowBox[{"eta", "*", "f1", "*", "ASC"}]}], "}"}], ",", 
                RowBox[{"{", 
                 RowBox[{"dday", ",", "DA2", ",", 
                  RowBox[{"eta", "*", "DA2"}]}], "}"}]}], "}"}]}], ";", 
             "\[IndentingNewLine]", 
             RowBox[{"FullSystemSolutionMDStopNmin", "[", "tminNn", "]"}], 
             ";", "\[IndentingNewLine]", 
             RowBox[{
              RowBox[{"resultDD", "[", 
               RowBox[{"[", 
                RowBox[{"ii", ",", "5"}], "]"}], "]"}], "=", 
              RowBox[{
               RowBox[{
                RowBox[{"ActBloodpw", "[", 
                 RowBox[{"[", "npw", "]"}], "]"}], "[", "tEnd", "]"}], "/", 
               "nCpm"}]}], ";", "\[IndentingNewLine]", "\[IndentingNewLine]", 
             RowBox[{"NotebookDelete", "[", "pr", "]"}], ";", 
             RowBox[{"pr", "=", 
              RowBox[{"PrintTemporary", "[", 
               RowBox[{"MatrixForm", "[", "resultDD", "]"}], "]"}]}], ";", 
             "\[IndentingNewLine]", "\[IndentingNewLine]", 
             RowBox[{"If", "[", 
              RowBox[{
               RowBox[{
                RowBox[{"resultDD", "[", 
                 RowBox[{"[", 
                  RowBox[{"ii", ",", "5"}], "]"}], "]"}], ">=", 
                RowBox[{"resultDD", "[", 
                 RowBox[{"[", 
                  RowBox[{
                   RowBox[{"ii", "-", "1"}], ",", "5"}], "]"}], "]"}]}], ",", 
               RowBox[{
                RowBox[{"Stop", "=", "1"}], ";", 
                RowBox[{"ii", "--"}], ";", 
                RowBox[{"MoveBack", "[", "Dir", "]"}], ";", 
                RowBox[{"resultDD", "=", 
                 RowBox[{"resultDD", "[", 
                  RowBox[{"[", 
                   RowBox[{"1", ";;", 
                    RowBox[{
                    RowBox[{"Length", "[", "resultDD", "]"}], "-", "1"}]}], 
                   "]"}], "]"}]}], ";", 
                RowBox[{"If", "[", 
                 RowBox[{
                  RowBox[{"MovedFlg", "==", "0"}], ",", 
                  RowBox[{"CantMakeStep", "++"}]}], "]"}]}], ",", 
               "\[IndentingNewLine]", 
               RowBox[{
                RowBox[{"MovedFlg", "=", "1"}], ";", 
                RowBox[{"CantMakeStep", "=", "0"}]}]}], "]"}], ";", 
             "\[IndentingNewLine]", "\[IndentingNewLine]", 
             RowBox[{"If", "[", 
              RowBox[{
               RowBox[{
                RowBox[{"0", "<=", "Dir", "<=", "2"}], "&&", 
                RowBox[{"f1", "==", "f1crit"}]}], ",", 
               RowBox[{"Stop", "=", "1"}]}], "]"}], ";", 
             "\[IndentingNewLine]", 
             RowBox[{"If", "[", 
              RowBox[{
               RowBox[{
                RowBox[{"4", "<=", "Dir", "<=", "6"}], "&&", 
                RowBox[{"f1", "==", "0"}]}], ",", 
               RowBox[{"Stop", "=", "1"}]}], "]"}], ";", 
             RowBox[{"(*", " ", 
              RowBox[{"hardly", ",", " ", 
               RowBox[{"but", " ", "let", " ", "it", " ", "be"}]}], " ", 
              "*)"}], "\[IndentingNewLine]", 
             RowBox[{"If", "[", 
              RowBox[{
               RowBox[{
                RowBox[{"(", 
                 RowBox[{
                  RowBox[{"6", "<=", "Dir", "<=", "7"}], "||", 
                  RowBox[{"Dir", "==", "0"}]}], ")"}], "&&", 
                RowBox[{"dday", "==", "1"}]}], ",", 
               RowBox[{"Stop", "=", "1"}]}], "]"}], ";", 
             "\[IndentingNewLine]", "\[IndentingNewLine]", 
             RowBox[{"ii", "++"}], ";", 
             RowBox[{"iiAll", "++"}], ";"}]}], "]"}], ";", 
          "\[IndentingNewLine]", 
          RowBox[{"Dir", "=", 
           RowBox[{"Mod", "[", 
            RowBox[{
             RowBox[{"Dir", "+", "1"}], ",", "8"}], "]"}]}]}]}], "]"}]}]}], 
     "]"}], ";", "\[IndentingNewLine]", 
    RowBox[{"NotebookDelete", "[", "prCur", "]"}], ";", "\[IndentingNewLine]", 
    RowBox[{"NotebookDelete", "[", "prTox", "]"}], ";", "\[IndentingNewLine]", 
    RowBox[{"NotebookDelete", "[", "pr", "]"}], ";", "\[IndentingNewLine]", 
    RowBox[{"NotebookDelete", "[", "pr2", "]"}], ";", "\[IndentingNewLine]", 
    "\[IndentingNewLine]", 
    RowBox[{"resultDDOpt", "=", 
     RowBox[{"resultDD", "[", 
      RowBox[{"[", 
       RowBox[{"Length", "[", "resultDD", "]"}], "]"}], "]"}]}], ";"}], 
   ")"}]}]], "Input",
 CellGroupingRules->{"GroupTogetherGrouping", 10000.},
 CellChangeTimes->{{3.9031203779648685`*^9, 3.9031204047488785`*^9}, {
   3.903133217578102*^9, 3.90313324260085*^9}, 3.903457589005431*^9, {
   3.905430811646361*^9, 3.9054308347426195`*^9}, {3.9054313364026012`*^9, 
   3.9054313498495455`*^9}, {3.9054323053125367`*^9, 3.905432360755513*^9}, 
   3.9054328900639505`*^9, {3.9054394745330205`*^9, 3.9054395045975313`*^9}, {
   3.921938821053215*^9, 3.921938821259652*^9}, 3.921939111153965*^9},
 CellLabel->"In[15]:=",ExpressionUUID->"25eecc57-bacd-4fd2-b741-4086136d3a73"],

Cell[BoxData[
 RowBox[{
  RowBox[{"FullSystemSolutionMDStopNmin", "[", "TMIN_", "]"}], ":=", 
  RowBox[{"(", "\[IndentingNewLine]", 
   RowBox[{"(*", " ", 
    RowBox[{
     RowBox[{"maximum", " ", "time", " ", "of", " ", 
      RowBox[{"simulation", "--"}], " ", "where", " ", "little", " ", 
      "radioactivity", " ", "of", " ", "the", " ", "last", " ", "dose", " ", 
      "remains"}], ",", " ", 
     RowBox[{
     "namely", " ", "0.17", "%", " ", "of", " ", "the", " ", "last", " ", 
      "dose"}]}], " ", "*)"}], 
   StyleBox["\[IndentingNewLine]",
    Background->RGBColor[1, 1, 0]], 
   RowBox[{
    RowBox[{"tEnd", "=", 
     RowBox[{
      RowBox[{"Ainj", "[", 
       RowBox[{"[", 
        RowBox[{
         RowBox[{"Length", "[", "Ainj", "]"}], ",", "1"}], "]"}], "]"}], "+", 
      RowBox[{"(", 
       RowBox[{
        RowBox[{"-", 
         RowBox[{"Log", "[", "0.0017", "]"}]}], "/", "lambda"}], ")"}]}]}], 
    ";", "\[IndentingNewLine]", "\[IndentingNewLine]", 
    RowBox[{"IAinj", "=", 
     RowBox[{"Length", "[", "Ainj", "]"}]}], ";", 
    RowBox[{"(*", " ", 
     RowBox[{"number", " ", "of", " ", "injections"}], "*)"}], 
    "\[IndentingNewLine]", 
    RowBox[{"If", "[", 
     RowBox[{
      RowBox[{
       RowBox[{"Ainj", "[", 
        RowBox[{"[", 
         RowBox[{"1", ",", "1"}], "]"}], "]"}], "==", "0"}], ",", 
      RowBox[{"Npw", "=", "IAinj"}], ",", 
      RowBox[{"Npw", "=", 
       RowBox[{"IAinj", "+", "1"}]}]}], "]"}], ";", " ", 
    "\[IndentingNewLine]", "\[IndentingNewLine]", 
    RowBox[{"apw", "=", 
     RowBox[{"Array", "[", 
      RowBox[{"ff", ",", "Npw"}], "]"}]}], ";", 
    RowBox[{"bpw", "=", 
     RowBox[{"Array", "[", 
      RowBox[{"ff", ",", "Npw"}], "]"}]}], ";", 
    RowBox[{"NNpw", "=", 
     RowBox[{"Array", "[", 
      RowBox[{"ff", ",", "Npw"}], "]"}]}], ";", 
    RowBox[{"DDpw", "=", 
     RowBox[{"Array", "[", 
      RowBox[{"ff", ",", "Npw"}], "]"}]}], ";", "\[IndentingNewLine]", 
    RowBox[{"papw", "=", 
     RowBox[{"Array", "[", 
      RowBox[{"ff", ",", "Npw"}], "]"}]}], ";", 
    RowBox[{"pbpw", "=", 
     RowBox[{"Array", "[", 
      RowBox[{"ff", ",", "Npw"}], "]"}]}], ";", 
    RowBox[{"fFNpw", "=", 
     RowBox[{"Array", "[", 
      RowBox[{"ff", ",", "Npw"}], "]"}]}], ";", 
    RowBox[{"fANpw", "=", 
     RowBox[{"Array", "[", 
      RowBox[{"ff", ",", "Npw"}], "]"}]}], ";", "\[IndentingNewLine]", 
    RowBox[{"dFpw", "=", 
     RowBox[{"Array", "[", 
      RowBox[{"ff", ",", "Npw"}], "]"}]}], ";", 
    RowBox[{"dApw", "=", 
     RowBox[{"Array", "[", 
      RowBox[{"ff", ",", "Npw"}], "]"}]}], ";", "\[IndentingNewLine]", 
    RowBox[{"(*", " ", 
     RowBox[{
     "inert", " ", "antibody", " ", "fragments", " ", "are", " ", "as", " ", 
      "well", " ", "accounted", " ", "for", " ", "as", " ", "pb"}], " ", 
     "*)"}], "\[IndentingNewLine]", "\[IndentingNewLine]", 
    RowBox[{"(*", " ", 
     RowBox[{
     "times", " ", "of", " ", "beginning", " ", "and", " ", "end", " ", "for",
       " ", "solution", " ", "of", " ", "separate", " ", "systems"}], " ", 
     "*)"}], "\[IndentingNewLine]", 
    RowBox[{"tB", "=", 
     RowBox[{"Array", "[", 
      RowBox[{"ff", ",", "Npw"}], "]"}]}], ";", 
    RowBox[{"tE", "=", 
     RowBox[{"Array", "[", 
      RowBox[{"ff", ",", "Npw"}], "]"}]}], ";", "\[IndentingNewLine]", 
    "\[IndentingNewLine]", 
    RowBox[{"(*", " ", 
     RowBox[{
     "for", " ", "monitoring", " ", "the", " ", "paths", " ", "of", " ", 
      "activity"}], " ", "*)"}], "\[IndentingNewLine]", 
    RowBox[{"ActBloodpw", "=", 
     RowBox[{"Array", "[", 
      RowBox[{"ff", ",", "Npw"}], "]"}]}], ";", " ", 
    RowBox[{"ActBloodFragpw", "=", 
     RowBox[{"Array", "[", 
      RowBox[{"ff", ",", "Npw"}], "]"}]}], ";", " ", 
    RowBox[{"ActOutpw", "=", 
     RowBox[{"Array", "[", 
      RowBox[{"ff", ",", "Npw"}], "]"}]}], ";", " ", 
    RowBox[{"ActOutFragpw", "=", 
     RowBox[{"Array", "[", 
      RowBox[{"ff", ",", "Npw"}], "]"}]}], ";", " ", 
    RowBox[{"ActTumorpw", "=", 
     RowBox[{"Array", "[", 
      RowBox[{"ff", ",", "Npw"}], "]"}]}], ";", "\[IndentingNewLine]", 
    "\[IndentingNewLine]", 
    RowBox[{"(*", " ", 
     RowBox[{
      RowBox[{
       RowBox[{
       "for", " ", "monitoring", " ", "influence", " ", "of", " ", "self"}], 
       "-", "dose"}], ",", " ", 
      RowBox[{"croos", "-", 
       RowBox[{
       "fire", " ", "and", " ", "decays", " ", "in", " ", "blood"}]}]}], " ", 
     "*)"}], "\[IndentingNewLine]", 
    RowBox[{"SDpw", "=", 
     RowBox[{"Array", "[", 
      RowBox[{"ff", ",", "Npw"}], "]"}]}], ";", 
    RowBox[{"CFNpw", "=", 
     RowBox[{"Array", "[", 
      RowBox[{"ff", ",", "Npw"}], "]"}]}], ";", 
    RowBox[{"CFDpw", "=", 
     RowBox[{"Array", "[", 
      RowBox[{"ff", ",", "Npw"}], "]"}]}], ";", 
    RowBox[{"UNpw", "=", 
     RowBox[{"Array", "[", 
      RowBox[{"ff", ",", "Npw"}], "]"}]}], ";", "\[IndentingNewLine]", 
    "\[IndentingNewLine]", 
    RowBox[{"(*", " ", 
     RowBox[{
     "for", " ", "monitoring", " ", "the", " ", "number", " ", "of", " ", 
      "new", " ", "cancer", " ", "cells", " ", "appearing", " ", "during", 
      " ", "treatment"}], " ", "*)"}], "\[IndentingNewLine]", 
    RowBox[{"NewCellspw", "=", 
     RowBox[{"Array", "[", 
      RowBox[{"ff", ",", "Npw"}], "]"}]}], ";", "\[IndentingNewLine]", 
    "\[IndentingNewLine]", 
    RowBox[{"Clear", "[", 
     RowBox[{
     "a", ",", "b", ",", "NN", ",", "DD", ",", "pa", ",", "pb", ",", "fFN", 
      ",", "fAN", ",", "dF", ",", "dA", ",", "ActBlood", ",", "ActBloodFrag", 
      ",", "ActOut", ",", "ActOutFrag", ",", "ActTumor", ",", "SD", ",", 
      "CFN", ",", "CFD", ",", "UN", ",", "NewCells"}], "]"}], ";", 
    "\[IndentingNewLine]", "\[IndentingNewLine]", 
    RowBox[{"(*", " ", "EQUATIONS", " ", "*)"}], "\[IndentingNewLine]", 
    "\[IndentingNewLine]", 
    RowBox[{"(*", " ", 
     RowBox[{"Radiation", " ", "damage", " ", "function"}], " ", "*)"}], 
    "\[IndentingNewLine]", 
    RowBox[{
     RowBox[{"RD", "[", 
      RowBox[{
      "NN_", ",", "DD_", ",", "fAN_", ",", "dA_", ",", "a_", ",", "pa_"}], 
      "]"}], ":=", 
     RowBox[{"alpha", "*", 
      RowBox[{"(", 
       RowBox[{
        RowBox[{"ks", "*", 
         FractionBox[
          RowBox[{"lambda", "*", "gamma", "*", "fAN"}], "nu"]}], 
        RowBox[{"(*", 
         RowBox[{"self", "-", "dose"}], "*)"}], "+", 
        RowBox[{
         RowBox[{"(", 
          RowBox[{"1", "-", "ks"}], ")"}], "*", 
         FractionBox[
          RowBox[{"lambda", "*", "gamma", "*", 
           RowBox[{"(", 
            RowBox[{
             RowBox[{"fAN", "*", "NN"}], "+", "dA"}], ")"}]}], 
          RowBox[{"nu", "*", 
           RowBox[{"(", 
            RowBox[{"NN", "+", "DD"}], ")"}]}]]}], 
        RowBox[{"(*", 
         RowBox[{"cross", "-", "fire"}], "*)"}], "+", 
        RowBox[{"kf", "*", "lambda", "*", 
         RowBox[{"(", 
          RowBox[{"a", "+", "pa"}], ")"}]}]}], 
       RowBox[{"(*", 
        RowBox[{"dose", " ", "from", " ", "unanchored", " ", "nuclides"}], 
        "*)"}], ")"}]}]}], ";", "\[IndentingNewLine]", "\[IndentingNewLine]", 
    StyleBox["\[IndentingNewLine]",
     Background->RGBColor[0.88, 1, 0.88]], 
    RowBox[{"(*", " ", 
     RowBox[{"Active", " ", "antibodies"}], " ", "*)"}], " ", 
    "\[IndentingNewLine]", 
    RowBox[{
     RowBox[{"Fa", "[", "t_", "]"}], ":=", 
     RowBox[{"(*", 
      RowBox[{
      "injections", " ", "are", " ", "considered", " ", "as", " ", "initial", 
       " ", "conditions"}], "*)"}], 
     RowBox[{
      RowBox[{
       RowBox[{"-", " ", "lambda"}], "*", 
       RowBox[{"a", "[", "t", "]"}]}], 
      RowBox[{"(*", "decay", "*)"}], "-", 
      RowBox[{"kon", "*", 
       FractionBox["gamma", "V"], "*", 
       RowBox[{"(", 
        RowBox[{
         RowBox[{
          RowBox[{"fFN", "[", "t", "]"}], "*", 
          RowBox[{"NN", "[", "t", "]"}]}], "+", 
         RowBox[{"dF", "[", "t", "]"}]}], ")"}], "*", 
       RowBox[{"a", "[", "t", "]"}]}], 
      RowBox[{"(*", "binding", "*)"}], "-", 
      RowBox[{"kappac", "*", 
       RowBox[{"a", "[", "t", "]"}]}]}]}], 
    RowBox[{"(*", "clearance", "*)"}], ";", "\[IndentingNewLine]", 
    "\[IndentingNewLine]", 
    RowBox[{"(*", " ", 
     RowBox[{"Inert", " ", "antibodies"}], " ", "*)"}], " ", 
    "\[IndentingNewLine]", 
    RowBox[{
     RowBox[{"Fb", "[", "t_", "]"}], ":=", 
     RowBox[{"(*", 
      RowBox[{
      "injections", " ", "are", " ", "considered", " ", "as", " ", "initial", 
       " ", "conditions"}], "*)"}], 
     RowBox[{
      RowBox[{
       RowBox[{"+", " ", "lambda"}], "*", 
       RowBox[{"a", "[", "t", "]"}]}], 
      RowBox[{"(*", 
       RowBox[{"decay", " ", "of", " ", "a"}], "*)"}], "-", 
      RowBox[{"kon", "*", 
       FractionBox["gamma", "V"], "*", 
       RowBox[{"(", 
        RowBox[{
         RowBox[{
          RowBox[{"fFN", "[", "t", "]"}], "*", 
          RowBox[{"NN", "[", "t", "]"}]}], "+", 
         RowBox[{"dF", "[", "t", "]"}]}], ")"}], "*", 
       RowBox[{"b", "[", "t", "]"}]}], 
      RowBox[{"(*", "binding", "*)"}], "-", 
      RowBox[{"kappac", "*", 
       RowBox[{"b", "[", "t", "]"}]}]}]}], 
    RowBox[{"(*", "clearance", "*)"}], ";", "\[IndentingNewLine]", 
    "\[IndentingNewLine]", 
    RowBox[{"(*", " ", 
     RowBox[{"Viable", " ", "cells"}], " ", "*)"}], " ", 
    RowBox[{
     RowBox[{"FNN", "[", "t_", "]"}], ":=", 
     RowBox[{
      RowBox[{"rho", "*", 
       RowBox[{"NN", "[", "t", "]"}]}], 
      RowBox[{"(*", "proliferation", "*)"}], "-", 
      RowBox[{
       RowBox[{"RD", "[", 
        RowBox[{
         RowBox[{"NN", "[", "t", "]"}], ",", 
         RowBox[{"DD", "[", "t", "]"}], ",", 
         RowBox[{"fAN", "[", "t", "]"}], ",", 
         RowBox[{"dA", "[", "t", "]"}], ",", 
         RowBox[{"a", "[", "t", "]"}], ",", 
         RowBox[{"pa", "[", "t", "]"}]}], "]"}], "*", 
       RowBox[{"NN", "[", "t", "]"}]}]}]}], 
    RowBox[{"(*", "damage", "*)"}], ";", "\[IndentingNewLine]", 
    "\[IndentingNewLine]", 
    RowBox[{"(*", " ", 
     RowBox[{"Damaged", " ", "cells"}], " ", "*)"}], 
    RowBox[{
     RowBox[{"FDD", "[", "t_", "]"}], ":=", 
     RowBox[{
      RowBox[{
       RowBox[{"RD", "[", 
        RowBox[{
         RowBox[{"NN", "[", "t", "]"}], ",", 
         RowBox[{"DD", "[", "t", "]"}], ",", 
         RowBox[{"fAN", "[", "t", "]"}], ",", 
         RowBox[{"dA", "[", "t", "]"}], ",", 
         RowBox[{"a", "[", "t", "]"}], ",", 
         RowBox[{"pa", "[", "t", "]"}]}], "]"}], "*", 
       RowBox[{"NN", "[", "t", "]"}]}], 
      RowBox[{"(*", "damage", "*)"}], "-", 
      RowBox[{"omega", "*", 
       RowBox[{"DD", "[", "t", "]"}]}]}]}], 
    RowBox[{"(*", "death", "*)"}], ";", "\[IndentingNewLine]", 
    "\[IndentingNewLine]", 
    RowBox[{"(*", " ", 
     RowBox[{"Active", " ", "fragments"}], " ", "*)"}], " ", 
    RowBox[{
     RowBox[{"Fpa", "[", "t_", "]"}], ":=", 
     RowBox[{
      RowBox[{"omega", "*", 
       FractionBox[
        RowBox[{"gamma", "*", 
         RowBox[{"dA", "[", "t", "]"}]}], "V"]}], 
      RowBox[{"(*", "release", "*)"}], "-", 
      RowBox[{"lambda", "*", 
       RowBox[{"pa", "[", "t", "]"}]}], " ", 
      RowBox[{"(*", "decay", "*)"}], "-", 
      RowBox[{"kappap", "*", 
       RowBox[{"pa", "[", "t", "]"}]}]}]}], " ", 
    RowBox[{"(*", "clearance", "*)"}], ";", "\[IndentingNewLine]", 
    "\[IndentingNewLine]", 
    RowBox[{"(*", " ", 
     RowBox[{"Inert", " ", "fragments"}], " ", "*)"}], "\[IndentingNewLine]", 
    RowBox[{
     RowBox[{"Fpb", "[", "t_", "]"}], ":=", 
     RowBox[{
      RowBox[{"omega", "*", 
       FractionBox[
        RowBox[{"gamma", "*", 
         RowBox[{"(", 
          RowBox[{
           RowBox[{"DD", "[", "t", "]"}], "-", 
           RowBox[{"dF", "[", "t", "]"}], "-", 
           RowBox[{"dA", "[", "t", "]"}]}], ")"}]}], "V"]}], 
      RowBox[{"(*", "release", "*)"}], "+", " ", 
      RowBox[{"lambda", "*", 
       RowBox[{"pa", "[", "t", "]"}]}], 
      RowBox[{"(*", "decay", "*)"}], "-", 
      RowBox[{"kappap", "*", 
       RowBox[{"pb", "[", "t", "]"}]}]}]}], 
    RowBox[{"(*", "clearance", "*)"}], ";", "\[IndentingNewLine]", 
    "\[IndentingNewLine]", 
    RowBox[{"(*", " ", 
     RowBox[{
     "Free", " ", "receptors", " ", "of", " ", "viable", " ", "cells"}], " ", 
     "*)"}], " ", 
    RowBox[{
     RowBox[{"FfFN", "[", "t_", "]"}], ":=", 
     RowBox[{
      RowBox[{
       RowBox[{"(", 
        RowBox[{"1", "-", 
         RowBox[{"fFN", "[", "t", "]"}]}], ")"}], "*", "rho"}], "-", 
      RowBox[{"kon", "*", 
       RowBox[{"(", 
        RowBox[{
         RowBox[{"a", "[", "t", "]"}], "+", 
         RowBox[{"b", "[", "t", "]"}]}], ")"}], "*", 
       RowBox[{"fFN", "[", "t", "]"}]}]}]}], ";", "\[IndentingNewLine]", 
    "\[IndentingNewLine]", 
    RowBox[{"(*", " ", 
     RowBox[{
     "Active", " ", "receptors", " ", "of", " ", "viable", " ", "cells"}], 
     " ", "*)"}], " ", 
    RowBox[{
     RowBox[{"FfAN", "[", "t_", "]"}], ":=", 
     RowBox[{
      RowBox[{"kon", "*", 
       RowBox[{"a", "[", "t", "]"}], "*", 
       RowBox[{"fFN", "[", "t", "]"}]}], "-", 
      RowBox[{
       RowBox[{"(", 
        RowBox[{"lambda", "+", "rho"}], ")"}], "*", 
       RowBox[{"fAN", "[", "t", "]"}]}]}]}], ";", "\[IndentingNewLine]", 
    "\[IndentingNewLine]", 
    RowBox[{"(*", " ", 
     RowBox[{
     "Free", " ", "receptors", " ", "of", " ", "damaged", " ", "cells"}], " ",
      "*)"}], "\[IndentingNewLine]", 
    RowBox[{
     RowBox[{"FdF", "[", "t_", "]"}], ":=", 
     RowBox[{
      RowBox[{
       RowBox[{"RD", "[", 
        RowBox[{
         RowBox[{"NN", "[", "t", "]"}], ",", 
         RowBox[{"DD", "[", "t", "]"}], ",", 
         RowBox[{"fAN", "[", "t", "]"}], ",", 
         RowBox[{"dA", "[", "t", "]"}], ",", 
         RowBox[{"a", "[", "t", "]"}], ",", 
         RowBox[{"pa", "[", "t", "]"}]}], "]"}], "*", 
       RowBox[{"fFN", "[", "t", "]"}], "*", 
       RowBox[{"NN", "[", "t", "]"}]}], "-", 
      RowBox[{"kon", "*", 
       RowBox[{"(", 
        RowBox[{
         RowBox[{"a", "[", "t", "]"}], "+", 
         RowBox[{"b", "[", "t", "]"}]}], ")"}], "*", 
       RowBox[{"dF", "[", "t", "]"}]}], "-", 
      RowBox[{"omega", "*", 
       RowBox[{"dF", "[", "t", "]"}]}]}]}], ";", "\[IndentingNewLine]", 
    "\[IndentingNewLine]", 
    RowBox[{"(*", " ", 
     RowBox[{
     "Active", " ", "receptors", " ", "of", " ", "damaged", " ", "cells"}], 
     " ", "*)"}], " ", "\[IndentingNewLine]", 
    RowBox[{
     RowBox[{"FdA", "[", "t_", "]"}], ":=", 
     RowBox[{
      RowBox[{
       RowBox[{"RD", "[", 
        RowBox[{
         RowBox[{"NN", "[", "t", "]"}], ",", 
         RowBox[{"DD", "[", "t", "]"}], ",", 
         RowBox[{"fAN", "[", "t", "]"}], ",", 
         RowBox[{"dA", "[", "t", "]"}], ",", 
         RowBox[{"a", "[", "t", "]"}], ",", 
         RowBox[{"pa", "[", "t", "]"}]}], "]"}], "*", 
       RowBox[{"fAN", "[", "t", "]"}], "*", 
       RowBox[{"NN", "[", "t", "]"}]}], "+", 
      RowBox[{"kon", "*", 
       RowBox[{"a", "[", "t", "]"}], "*", 
       RowBox[{"dF", "[", "t", "]"}]}], "-", 
      RowBox[{"lambda", "*", 
       RowBox[{"dA", "[", "t", "]"}]}], "-", 
      RowBox[{"omega", "*", 
       RowBox[{"dA", "[", "t", "]"}]}]}]}], ";", "\[IndentingNewLine]", 
    StyleBox["\[IndentingNewLine]",
     Background->RGBColor[0.88, 1, 0.88]], 
    RowBox[{"(*", " ", 
     RowBox[{"Initial", " ", "conditions"}], " ", "*)"}], 
    "\[IndentingNewLine]", 
    StyleBox["\[IndentingNewLine]",
     Background->RGBColor[0.88, 1, 0.88]], 
    RowBox[{"If", "[", 
     RowBox[{
      RowBox[{
       RowBox[{"Ainj", "[", 
        RowBox[{"[", 
         RowBox[{"1", ",", "1"}], "]"}], "]"}], "==", "0"}], 
      "\[IndentingNewLine]", ",", 
      RowBox[{
       RowBox[{"a0", "=", 
        RowBox[{
         RowBox[{"Ainj", "[", 
          RowBox[{"[", 
           RowBox[{"1", ",", "2"}], "]"}], "]"}], "/", "V"}]}], ";", 
       RowBox[{"b0", "=", 
        RowBox[{
         RowBox[{"Ainj", "[", 
          RowBox[{"[", 
           RowBox[{"1", ",", "3"}], "]"}], "]"}], "/", "V"}]}]}], 
      "\[IndentingNewLine]", ",", 
      RowBox[{
       RowBox[{"a0", "=", "0"}], ";", 
       RowBox[{"b0", "=", "0"}]}]}], "]"}], ";", 
    RowBox[{"(*", 
     RowBox[{"complexes", " ", "in", " ", "blood"}], "*)"}], 
    "\[IndentingNewLine]", 
    RowBox[{"NN0", "=", "N0"}], ";", "\[IndentingNewLine]", 
    RowBox[{"DD0", "=", "0"}], ";", "\[IndentingNewLine]", 
    RowBox[{"pa0", "=", "0"}], ";", 
    RowBox[{"pb0", "=", "0"}], ";", 
    RowBox[{"fFN0", "=", "1"}], ";", 
    RowBox[{"fAN0", "=", "0"}], ";", "\[IndentingNewLine]", 
    RowBox[{"dF0", "=", "0"}], ";", 
    RowBox[{"dA0", "=", "0"}], ";", "\[IndentingNewLine]", 
    RowBox[{"ActBlood0", "=", "0"}], ";", 
    RowBox[{"ActBloodFrag0", "=", "0"}], ";", 
    RowBox[{"ActOut0", "=", "0"}], ";", 
    RowBox[{"ActOutFrag0", "=", "0"}], ";", 
    RowBox[{"ActTumor0", "=", "0"}], ";", 
    RowBox[{"NewCells0", "=", "0"}], ";", "\[IndentingNewLine]", 
    RowBox[{"SD0", "=", "0"}], ";", 
    RowBox[{"CFN0", "=", "0"}], ";", 
    RowBox[{"CFD0", "=", "0"}], ";", 
    RowBox[{"UN0", "=", "0"}], ";", "\[IndentingNewLine]", 
    "\[IndentingNewLine]", 
    RowBox[{"(*", " ", "SOLVER", " ", "*)"}], "\[IndentingNewLine]", 
    "\[IndentingNewLine]", 
    RowBox[{
     RowBox[{"tB", "[", 
      RowBox[{"[", "1", "]"}], "]"}], "=", "0"}], ";", 
    RowBox[{"If", "[", 
     RowBox[{
      RowBox[{
       RowBox[{"Ainj", "[", 
        RowBox[{"[", 
         RowBox[{"1", ",", "1"}], "]"}], "]"}], "==", "0"}], ",", 
      RowBox[{"If", "[", 
       RowBox[{
        RowBox[{"IAinj", ">", "1"}], ",", 
        RowBox[{
         RowBox[{"tE", "[", 
          RowBox[{"[", "1", "]"}], "]"}], "=", 
         RowBox[{"Ainj", "[", 
          RowBox[{"[", 
           RowBox[{"2", ",", "1"}], "]"}], "]"}]}], ",", 
        RowBox[{
         RowBox[{"tE", "[", 
          RowBox[{"[", "1", "]"}], "]"}], "=", "tEnd"}]}], "]"}], ",", 
      RowBox[{
       RowBox[{"tE", "[", 
        RowBox[{"[", "1", "]"}], "]"}], "=", 
       RowBox[{"Ainj", "[", 
        RowBox[{"[", 
         RowBox[{"1", ",", "1"}], "]"}], "]"}]}]}], "]"}], ";", 
    "\[IndentingNewLine]", "\[IndentingNewLine]", 
    RowBox[{"For", "[", 
     RowBox[{
      RowBox[{"npw", "=", "1"}], ",", 
      RowBox[{"npw", "<=", "Npw"}], ",", 
      RowBox[{"npw", "++"}], ",", "\[IndentingNewLine]", 
      "\[IndentingNewLine]", 
      RowBox[{
       RowBox[{"Clear", "[", 
        RowBox[{
        "a", ",", "b", ",", "NN", ",", "DD", ",", "pa", ",", "pb", ",", "fFN",
          ",", "fAN", ",", "dF", ",", "dA", ",", "ActBlood", ",", 
         "ActBloodFrag", ",", "ActOut", ",", "ActOutFrag", ",", "ActTumor", 
         ",", "SD", ",", "CFN", ",", "CFD", ",", "UN", ",", "NewCells"}], 
        "]"}], ";", "\[IndentingNewLine]", "\[IndentingNewLine]", 
       RowBox[{"sol", "=", 
        RowBox[{"NDSolve", "[", 
         RowBox[{
          RowBox[{"{", "\[IndentingNewLine]", 
           RowBox[{"(*", 
            RowBox[{"INITIAL", " ", "CONDITIONS"}], "*)"}], 
           "\[IndentingNewLine]", 
           RowBox[{
            RowBox[{
             RowBox[{"a", "[", 
              RowBox[{"tB", "[", 
               RowBox[{"[", "npw", "]"}], "]"}], "]"}], "==", "a0"}], ",", 
            RowBox[{
             RowBox[{"b", "[", 
              RowBox[{"tB", "[", 
               RowBox[{"[", "npw", "]"}], "]"}], "]"}], "==", "b0"}], ",", 
            RowBox[{
             RowBox[{"NN", "[", 
              RowBox[{"tB", "[", 
               RowBox[{"[", "npw", "]"}], "]"}], "]"}], "==", "NN0"}], ",", 
            RowBox[{
             RowBox[{"DD", "[", 
              RowBox[{"tB", "[", 
               RowBox[{"[", "npw", "]"}], "]"}], "]"}], "==", "DD0"}], ",", 
            RowBox[{
             RowBox[{"pa", "[", 
              RowBox[{"tB", "[", 
               RowBox[{"[", "npw", "]"}], "]"}], "]"}], "==", "pa0"}], ",", 
            RowBox[{
             RowBox[{"pb", "[", 
              RowBox[{"tB", "[", 
               RowBox[{"[", "npw", "]"}], "]"}], "]"}], "==", "pb0"}], ",", 
            RowBox[{
             RowBox[{"fFN", "[", 
              RowBox[{"tB", "[", 
               RowBox[{"[", "npw", "]"}], "]"}], "]"}], "==", "fFN0"}], ",", 
            RowBox[{
             RowBox[{"fAN", "[", 
              RowBox[{"tB", "[", 
               RowBox[{"[", "npw", "]"}], "]"}], "]"}], "==", "fAN0"}], ",", 
            RowBox[{
             RowBox[{"dF", "[", 
              RowBox[{"tB", "[", 
               RowBox[{"[", "npw", "]"}], "]"}], "]"}], "==", "dF0"}], ",", 
            RowBox[{
             RowBox[{"dA", "[", 
              RowBox[{"tB", "[", 
               RowBox[{"[", "npw", "]"}], "]"}], "]"}], "==", "dA0"}], ",", 
            "\[IndentingNewLine]", 
            RowBox[{
             RowBox[{"ActBlood", "[", 
              RowBox[{"tB", "[", 
               RowBox[{"[", "npw", "]"}], "]"}], "]"}], "==", "ActBlood0"}], 
            ",", 
            RowBox[{
             RowBox[{"ActBloodFrag", "[", 
              RowBox[{"tB", "[", 
               RowBox[{"[", "npw", "]"}], "]"}], "]"}], "==", 
             "ActBloodFrag0"}], ",", 
            RowBox[{
             RowBox[{"ActOut", "[", 
              RowBox[{"tB", "[", 
               RowBox[{"[", "npw", "]"}], "]"}], "]"}], "==", "ActOut0"}], 
            ",", 
            RowBox[{
             RowBox[{"ActOutFrag", "[", 
              RowBox[{"tB", "[", 
               RowBox[{"[", "npw", "]"}], "]"}], "]"}], "==", "ActOutFrag0"}],
             ",", 
            RowBox[{
             RowBox[{"ActTumor", "[", 
              RowBox[{"tB", "[", 
               RowBox[{"[", "npw", "]"}], "]"}], "]"}], "==", "ActTumor0"}], 
            ",", 
            RowBox[{
             RowBox[{"SD", "[", 
              RowBox[{"tB", "[", 
               RowBox[{"[", "npw", "]"}], "]"}], "]"}], "==", "SD0"}], ",", 
            RowBox[{
             RowBox[{"CFN", "[", 
              RowBox[{"tB", "[", 
               RowBox[{"[", "npw", "]"}], "]"}], "]"}], "==", "CFN0"}], ",", 
            RowBox[{
             RowBox[{"CFD", "[", 
              RowBox[{"tB", "[", 
               RowBox[{"[", "npw", "]"}], "]"}], "]"}], "==", "CFD0"}], ",", 
            RowBox[{
             RowBox[{"UN", "[", 
              RowBox[{"tB", "[", 
               RowBox[{"[", "npw", "]"}], "]"}], "]"}], "==", "UN0"}], ",", 
            RowBox[{
             RowBox[{"NewCells", "[", 
              RowBox[{"tB", "[", 
               RowBox[{"[", "npw", "]"}], "]"}], "]"}], "==", "NewCells0"}], 
            ",", "\[IndentingNewLine]", "\[IndentingNewLine]", 
            RowBox[{
             RowBox[{
              RowBox[{"a", "'"}], "[", "t", "]"}], "==", 
             RowBox[{"Fa", "[", "t", "]"}]}], ",", 
            RowBox[{
             RowBox[{
              RowBox[{"b", "'"}], "[", "t", "]"}], "==", " ", 
             RowBox[{"Fb", "[", "t", "]"}]}], ",", 
            RowBox[{
             RowBox[{
              RowBox[{"NN", "'"}], "[", "t", "]"}], "==", 
             RowBox[{"FNN", "[", "t", "]"}]}], ",", 
            RowBox[{
             RowBox[{
              RowBox[{"DD", "'"}], "[", "t", "]"}], "==", 
             RowBox[{"FDD", "[", "t", "]"}]}], ",", 
            RowBox[{
             RowBox[{
              RowBox[{"pa", "'"}], "[", "t", "]"}], "==", 
             RowBox[{"Fpa", "[", "t", "]"}]}], ",", 
            RowBox[{
             RowBox[{
              RowBox[{"pb", "'"}], "[", "t", "]"}], "==", 
             RowBox[{"Fpb", "[", "t", "]"}]}], ",", 
            RowBox[{
             RowBox[{
              RowBox[{"fFN", "'"}], "[", "t", "]"}], "==", 
             RowBox[{"FfFN", "[", "t", "]"}]}], ",", 
            RowBox[{
             RowBox[{
              RowBox[{"fAN", "'"}], "[", "t", "]"}], "==", 
             RowBox[{"FfAN", "[", "t", "]"}]}], ",", 
            RowBox[{
             RowBox[{
              RowBox[{"dF", "'"}], "[", "t", "]"}], "==", 
             RowBox[{"FdF", "[", "t", "]"}]}], ",", 
            RowBox[{
             RowBox[{
              RowBox[{"dA", "'"}], "[", "t", "]"}], "==", 
             RowBox[{"FdA", "[", "t", "]"}]}], ",", "\[IndentingNewLine]", 
            "\[IndentingNewLine]", 
            RowBox[{
             RowBox[{
              RowBox[{"ActBlood", "'"}], "[", "t", "]"}], "==", 
             RowBox[{"V", "*", "lambda", "*", 
              RowBox[{"(", 
               RowBox[{
                RowBox[{"a", "[", "t", "]"}], "+", 
                RowBox[{"pa", "[", "t", "]"}]}], ")"}]}]}], ",", 
            "\[IndentingNewLine]", 
            RowBox[{
             RowBox[{
              RowBox[{"ActBloodFrag", "'"}], "[", "t", "]"}], "==", 
             RowBox[{"V", "*", "lambda", "*", 
              RowBox[{"pa", "[", "t", "]"}]}]}], ",", "\[IndentingNewLine]", 
            RowBox[{
             RowBox[{
              RowBox[{"ActOut", "'"}], "[", "t", "]"}], "==", 
             RowBox[{"V", "*", 
              RowBox[{"(", 
               RowBox[{
                RowBox[{"kappac", "*", 
                 RowBox[{"a", "[", "t", "]"}]}], "+", 
                RowBox[{"kappap", "*", 
                 RowBox[{"pa", "[", "t", "]"}]}]}], ")"}]}]}], ",", 
            "\[IndentingNewLine]", 
            RowBox[{
             RowBox[{
              RowBox[{"ActOutFrag", "'"}], "[", "t", "]"}], "==", 
             RowBox[{"V", "*", "kappap", "*", 
              RowBox[{"pa", "[", "t", "]"}]}]}], ",", "\[IndentingNewLine]", 
            RowBox[{
             RowBox[{
              RowBox[{"ActTumor", "'"}], "[", "t", "]"}], "==", 
             RowBox[{
              RowBox[{"(", 
               RowBox[{"lambda", "*", "gamma"}], ")"}], "*", 
              RowBox[{"(", 
               RowBox[{
                RowBox[{
                 RowBox[{"fAN", "[", "t", "]"}], "*", 
                 RowBox[{"NN", "[", "t", "]"}]}], "+", 
                RowBox[{"dA", "[", "t", "]"}]}], ")"}]}]}], ",", 
            "\[IndentingNewLine]", "\[IndentingNewLine]", 
            RowBox[{
             RowBox[{
              RowBox[{"SD", "'"}], "[", "t", "]"}], "==", 
             RowBox[{"ks", "*", 
              RowBox[{"(", 
               RowBox[{"lambda", "*", "gamma"}], ")"}], "*", 
              RowBox[{"(", 
               RowBox[{
                RowBox[{"fAN", "[", "t", "]"}], "*", 
                RowBox[{"NN", "[", "t", "]"}]}], ")"}]}]}], ",", 
            "\[IndentingNewLine]", 
            RowBox[{
             RowBox[{
              RowBox[{"CFN", "'"}], "[", "t", "]"}], "==", 
             RowBox[{
              RowBox[{"(", 
               RowBox[{"1", "-", "ks"}], ")"}], "*", 
              RowBox[{"(", 
               RowBox[{"lambda", "*", "gamma"}], ")"}], "*", 
              RowBox[{"(", 
               RowBox[{
                RowBox[{"fAN", "[", "t", "]"}], "*", 
                RowBox[{"NN", "[", "t", "]"}]}], ")"}], "*", 
              FractionBox[
               RowBox[{"NN", "[", "t", "]"}], 
               RowBox[{
                RowBox[{"NN", "[", "t", "]"}], "+", 
                RowBox[{"DD", "[", "t", "]"}]}]]}]}], ",", 
            "\[IndentingNewLine]", 
            RowBox[{
             RowBox[{
              RowBox[{"CFD", "'"}], "[", "t", "]"}], "==", 
             RowBox[{
              RowBox[{"(", 
               RowBox[{"1", "-", "ks"}], ")"}], "*", 
              RowBox[{"(", 
               RowBox[{"lambda", "*", "gamma"}], ")"}], "*", 
              RowBox[{"dA", "[", "t", "]"}], "*", 
              FractionBox[
               RowBox[{"NN", "[", "t", "]"}], 
               RowBox[{
                RowBox[{"NN", "[", "t", "]"}], "+", 
                RowBox[{"DD", "[", "t", "]"}]}]]}]}], ",", 
            "\[IndentingNewLine]", 
            RowBox[{
             RowBox[{
              RowBox[{"UN", "'"}], "[", "t", "]"}], "==", 
             RowBox[{"kf", "*", "lambda", "*", 
              RowBox[{"(", 
               RowBox[{
                RowBox[{"a", "[", "t", "]"}], "+", 
                RowBox[{"pa", "[", "t", "]"}]}], ")"}], "*", "nu", "*", 
              RowBox[{"NN", "[", "t", "]"}]}]}], ",", "\[IndentingNewLine]", 
            RowBox[{
             RowBox[{
              RowBox[{"NewCells", "'"}], "[", "t", "]"}], "==", 
             RowBox[{"If", "[", 
              RowBox[{
               RowBox[{"t", ">", 
                RowBox[{"Ainj", "[", 
                 RowBox[{"[", 
                  RowBox[{"1", ",", "1"}], "]"}], "]"}]}], ",", 
               RowBox[{"rho", "*", 
                RowBox[{"NN", "[", "t", "]"}]}], ",", "0"}], "]"}]}], 
            RowBox[{"(*", " ", 
             RowBox[{
             "start", " ", "counting", " ", "new", " ", "cells", " ", "from", 
              " ", "the", " ", "moment", " ", "of", " ", "the", " ", "first", 
              " ", "injection"}], " ", "*)"}], "\[IndentingNewLine]", 
            "\[IndentingNewLine]", ",", 
            RowBox[{"WhenEvent", "[", 
             RowBox[{
              RowBox[{"t", ">", "TMIN"}], ",", 
              RowBox[{
               RowBox[{"NN", "[", "t", "]"}], "->", "0"}]}], "]"}]}], 
           "\[IndentingNewLine]", "}"}], "\[IndentingNewLine]", ",", 
          RowBox[{"{", 
           RowBox[{
           "a", ",", "b", ",", "NN", ",", "DD", ",", "pa", ",", "pb", ",", 
            "fFN", ",", "fAN", ",", "dF", ",", "dA", ",", "ActBlood", ",", 
            "ActBloodFrag", ",", "ActOut", ",", "ActOutFrag", ",", "ActTumor",
             ",", "SD", ",", "CFN", ",", "CFD", ",", "UN", ",", "NewCells"}], 
           "}"}], ",", 
          RowBox[{"{", 
           RowBox[{"t", ",", 
            RowBox[{"tB", "[", 
             RowBox[{"[", "npw", "]"}], "]"}], ",", 
            RowBox[{"tE", "[", 
             RowBox[{"[", "npw", "]"}], "]"}]}], "}"}], "\[IndentingNewLine]",
           ",", 
          RowBox[{"AccuracyGoal", "->", "10"}], ",", 
          RowBox[{"PrecisionGoal", "->", "10"}]}], "]"}]}], ";", 
       "\[IndentingNewLine]", "\[IndentingNewLine]", 
       RowBox[{
        RowBox[{"apw", "[", 
         RowBox[{"[", "npw", "]"}], "]"}], "=", 
        RowBox[{"First", "[", 
         RowBox[{"a", "/.", "sol"}], "]"}]}], ";", " ", 
       RowBox[{
        RowBox[{"bpw", "[", 
         RowBox[{"[", "npw", "]"}], "]"}], "=", 
        RowBox[{"First", "[", 
         RowBox[{"b", "/.", "sol"}], "]"}]}], ";", " ", 
       RowBox[{
        RowBox[{"NNpw", "[", 
         RowBox[{"[", "npw", "]"}], "]"}], "=", 
        RowBox[{"First", "[", 
         RowBox[{"NN", "/.", "sol"}], "]"}]}], ";", " ", 
       RowBox[{
        RowBox[{"DDpw", "[", 
         RowBox[{"[", "npw", "]"}], "]"}], "=", 
        RowBox[{"First", "[", 
         RowBox[{"DD", "/.", "sol"}], "]"}]}], ";", "\[IndentingNewLine]", 
       RowBox[{
        RowBox[{"papw", "[", 
         RowBox[{"[", "npw", "]"}], "]"}], "=", 
        RowBox[{"First", "[", 
         RowBox[{"pa", "/.", "sol"}], "]"}]}], ";", " ", 
       RowBox[{
        RowBox[{"pbpw", "[", 
         RowBox[{"[", "npw", "]"}], "]"}], "=", 
        RowBox[{"First", "[", 
         RowBox[{"pb", "/.", "sol"}], "]"}]}], ";", " ", 
       RowBox[{
        RowBox[{"fFNpw", "[", 
         RowBox[{"[", "npw", "]"}], "]"}], "=", 
        RowBox[{"First", "[", 
         RowBox[{"fFN", "/.", "sol"}], "]"}]}], ";", " ", 
       RowBox[{
        RowBox[{"fANpw", "[", 
         RowBox[{"[", "npw", "]"}], "]"}], "=", 
        RowBox[{"First", "[", 
         RowBox[{"fAN", "/.", "sol"}], "]"}]}], ";", " ", 
       RowBox[{
        RowBox[{"dFpw", "[", 
         RowBox[{"[", "npw", "]"}], "]"}], "=", 
        RowBox[{"First", "[", 
         RowBox[{"dF", "/.", "sol"}], "]"}]}], ";", "  ", 
       RowBox[{
        RowBox[{"dApw", "[", 
         RowBox[{"[", "npw", "]"}], "]"}], "=", 
        RowBox[{"First", "[", 
         RowBox[{"dA", "/.", "sol"}], "]"}]}], ";", "\[IndentingNewLine]", 
       RowBox[{
        RowBox[{"ActBloodpw", "[", 
         RowBox[{"[", "npw", "]"}], "]"}], "=", 
        RowBox[{"First", "[", 
         RowBox[{"ActBlood", "/.", "sol"}], "]"}]}], ";", 
       RowBox[{
        RowBox[{"ActBloodFragpw", "[", 
         RowBox[{"[", "npw", "]"}], "]"}], "=", 
        RowBox[{"First", "[", 
         RowBox[{"ActBloodFrag", "/.", "sol"}], "]"}]}], ";", 
       RowBox[{
        RowBox[{"ActOutpw", "[", 
         RowBox[{"[", "npw", "]"}], "]"}], "=", 
        RowBox[{"First", "[", 
         RowBox[{"ActOut", "/.", "sol"}], "]"}]}], ";", 
       RowBox[{
        RowBox[{"ActOutFragpw", "[", 
         RowBox[{"[", "npw", "]"}], "]"}], "=", 
        RowBox[{"First", "[", 
         RowBox[{"ActOutFrag", "/.", "sol"}], "]"}]}], ";", 
       RowBox[{
        RowBox[{"ActTumorpw", "[", 
         RowBox[{"[", "npw", "]"}], "]"}], "=", 
        RowBox[{"First", "[", 
         RowBox[{"ActTumor", "/.", "sol"}], "]"}]}], ";", 
       RowBox[{
        RowBox[{"SDpw", "[", 
         RowBox[{"[", "npw", "]"}], "]"}], "=", 
        RowBox[{"First", "[", 
         RowBox[{"SD", "/.", "sol"}], "]"}]}], ";", 
       RowBox[{
        RowBox[{"CFNpw", "[", 
         RowBox[{"[", "npw", "]"}], "]"}], "=", 
        RowBox[{"First", "[", 
         RowBox[{"CFN", "/.", "sol"}], "]"}]}], ";", 
       RowBox[{
        RowBox[{"CFDpw", "[", 
         RowBox[{"[", "npw", "]"}], "]"}], "=", 
        RowBox[{"First", "[", 
         RowBox[{"CFD", "/.", "sol"}], "]"}]}], ";", 
       RowBox[{
        RowBox[{"UNpw", "[", 
         RowBox[{"[", "npw", "]"}], "]"}], "=", 
        RowBox[{"First", "[", 
         RowBox[{"UN", "/.", "sol"}], "]"}]}], ";", "\[IndentingNewLine]", 
       RowBox[{
        RowBox[{"NewCellspw", "[", 
         RowBox[{"[", "npw", "]"}], "]"}], "=", 
        RowBox[{"First", "[", 
         RowBox[{"NewCells", "/.", "sol"}], "]"}]}], ";", 
       "\[IndentingNewLine]", "\[IndentingNewLine]", 
       RowBox[{"If", "[", 
        RowBox[{
         RowBox[{"npw", "<", "Npw"}], ",", "\[IndentingNewLine]", 
         RowBox[{"(*", 
          RowBox[{"renew", " ", "initial", " ", "conditions"}], "*)"}], 
         "\[IndentingNewLine]", 
         RowBox[{
          RowBox[{"If", "[", 
           RowBox[{
            RowBox[{
             RowBox[{"Ainj", "[", 
              RowBox[{"[", 
               RowBox[{"1", ",", "1"}], "]"}], "]"}], "==", "0"}], 
            "\[IndentingNewLine]", ",", 
            RowBox[{
             RowBox[{"a0", "=", 
              RowBox[{
               RowBox[{
                RowBox[{"apw", "[", 
                 RowBox[{"[", "npw", "]"}], "]"}], "[", 
                RowBox[{"tE", "[", 
                 RowBox[{"[", "npw", "]"}], "]"}], "]"}], "+", 
               RowBox[{
                RowBox[{"Ainj", "[", 
                 RowBox[{"[", 
                  RowBox[{
                   RowBox[{"npw", "+", "1"}], ",", "2"}], "]"}], "]"}], "/", 
                "V"}]}]}], ";", 
             RowBox[{"b0", "=", 
              RowBox[{
               RowBox[{
                RowBox[{"bpw", "[", 
                 RowBox[{"[", "npw", "]"}], "]"}], "[", 
                RowBox[{"tE", "[", 
                 RowBox[{"[", "npw", "]"}], "]"}], "]"}], "+", 
               RowBox[{
                RowBox[{"Ainj", "[", 
                 RowBox[{"[", 
                  RowBox[{
                   RowBox[{"npw", "+", "1"}], ",", "3"}], "]"}], "]"}], "/", 
                "V"}]}]}]}], "\[IndentingNewLine]", ",", 
            RowBox[{
             RowBox[{"a0", "=", 
              RowBox[{
               RowBox[{
                RowBox[{"apw", "[", 
                 RowBox[{"[", "npw", "]"}], "]"}], "[", 
                RowBox[{"tE", "[", 
                 RowBox[{"[", "npw", "]"}], "]"}], "]"}], "+", 
               RowBox[{
                RowBox[{"Ainj", "[", 
                 RowBox[{"[", 
                  RowBox[{"npw", ",", "2"}], "]"}], "]"}], "/", "V"}]}]}], 
             ";", 
             RowBox[{"b0", "=", 
              RowBox[{
               RowBox[{
                RowBox[{"bpw", "[", 
                 RowBox[{"[", "npw", "]"}], "]"}], "[", 
                RowBox[{"tE", "[", 
                 RowBox[{"[", "npw", "]"}], "]"}], "]"}], "+", 
               RowBox[{
                RowBox[{"Ainj", "[", 
                 RowBox[{"[", 
                  RowBox[{"npw", ",", "3"}], "]"}], "]"}], "/", "V"}]}]}]}]}],
            "]"}], ";", "\[IndentingNewLine]", 
          RowBox[{"NN0", "=", 
           RowBox[{
            RowBox[{"NNpw", "[", 
             RowBox[{"[", "npw", "]"}], "]"}], "[", 
            RowBox[{"tE", "[", 
             RowBox[{"[", "npw", "]"}], "]"}], "]"}]}], ";", 
          RowBox[{"DD0", "=", 
           RowBox[{
            RowBox[{"DDpw", "[", 
             RowBox[{"[", "npw", "]"}], "]"}], "[", 
            RowBox[{"tE", "[", 
             RowBox[{"[", "npw", "]"}], "]"}], "]"}]}], ";", 
          RowBox[{"pa0", "=", 
           RowBox[{
            RowBox[{"papw", "[", 
             RowBox[{"[", "npw", "]"}], "]"}], "[", 
            RowBox[{"tE", "[", 
             RowBox[{"[", "npw", "]"}], "]"}], "]"}]}], ";", 
          RowBox[{"pb0", "=", 
           RowBox[{
            RowBox[{"pbpw", "[", 
             RowBox[{"[", "npw", "]"}], "]"}], "[", 
            RowBox[{"tE", "[", 
             RowBox[{"[", "npw", "]"}], "]"}], "]"}]}], ";", 
          "\[IndentingNewLine]", 
          RowBox[{"fFN0", "=", 
           RowBox[{
            RowBox[{"fFNpw", "[", 
             RowBox[{"[", "npw", "]"}], "]"}], "[", 
            RowBox[{"tE", "[", 
             RowBox[{"[", "npw", "]"}], "]"}], "]"}]}], ";", 
          RowBox[{"fAN0", "=", 
           RowBox[{
            RowBox[{"fANpw", "[", 
             RowBox[{"[", "npw", "]"}], "]"}], "[", 
            RowBox[{"tE", "[", 
             RowBox[{"[", "npw", "]"}], "]"}], "]"}]}], ";", 
          "\[IndentingNewLine]", 
          RowBox[{"dF0", "=", 
           RowBox[{
            RowBox[{"dFpw", "[", 
             RowBox[{"[", "npw", "]"}], "]"}], "[", 
            RowBox[{"tE", "[", 
             RowBox[{"[", "npw", "]"}], "]"}], "]"}]}], ";", 
          RowBox[{"dA0", "=", 
           RowBox[{
            RowBox[{"dApw", "[", 
             RowBox[{"[", "npw", "]"}], "]"}], "[", 
            RowBox[{"tE", "[", 
             RowBox[{"[", "npw", "]"}], "]"}], "]"}]}], ";", 
          RowBox[{"ActBlood0", "=", 
           RowBox[{
            RowBox[{"ActBloodpw", "[", 
             RowBox[{"[", "npw", "]"}], "]"}], "[", 
            RowBox[{"tE", "[", 
             RowBox[{"[", "npw", "]"}], "]"}], "]"}]}], ";", 
          RowBox[{"ActBloodFrag0", "=", 
           RowBox[{
            RowBox[{"ActBloodFragpw", "[", 
             RowBox[{"[", "npw", "]"}], "]"}], "[", 
            RowBox[{"tE", "[", 
             RowBox[{"[", "npw", "]"}], "]"}], "]"}]}], ";", 
          RowBox[{"ActOut0", "=", 
           RowBox[{
            RowBox[{"ActOutpw", "[", 
             RowBox[{"[", "npw", "]"}], "]"}], "[", 
            RowBox[{"tE", "[", 
             RowBox[{"[", "npw", "]"}], "]"}], "]"}]}], ";", 
          RowBox[{"ActOutFrag0", "=", 
           RowBox[{
            RowBox[{"ActOutFragpw", "[", 
             RowBox[{"[", "npw", "]"}], "]"}], "[", 
            RowBox[{"tE", "[", 
             RowBox[{"[", "npw", "]"}], "]"}], "]"}]}], ";", 
          RowBox[{"ActTumor0", "=", 
           RowBox[{
            RowBox[{"ActTumorpw", "[", 
             RowBox[{"[", "npw", "]"}], "]"}], "[", 
            RowBox[{"tE", "[", 
             RowBox[{"[", "npw", "]"}], "]"}], "]"}]}], ";", 
          "\[IndentingNewLine]", 
          RowBox[{"SD0", "=", 
           RowBox[{
            RowBox[{"SDpw", "[", 
             RowBox[{"[", "npw", "]"}], "]"}], "[", 
            RowBox[{"tE", "[", 
             RowBox[{"[", "npw", "]"}], "]"}], "]"}]}], ";", 
          "\[IndentingNewLine]", 
          RowBox[{"CFN0", "=", 
           RowBox[{
            RowBox[{"CFNpw", "[", 
             RowBox[{"[", "npw", "]"}], "]"}], "[", 
            RowBox[{"tE", "[", 
             RowBox[{"[", "npw", "]"}], "]"}], "]"}]}], ";", 
          "\[IndentingNewLine]", 
          RowBox[{"CFD0", "=", 
           RowBox[{
            RowBox[{"CFDpw", "[", 
             RowBox[{"[", "npw", "]"}], "]"}], "[", 
            RowBox[{"tE", "[", 
             RowBox[{"[", "npw", "]"}], "]"}], "]"}]}], ";", 
          "\[IndentingNewLine]", 
          RowBox[{"UN0", "=", 
           RowBox[{
            RowBox[{"UNpw", "[", 
             RowBox[{"[", "npw", "]"}], "]"}], "[", 
            RowBox[{"tE", "[", 
             RowBox[{"[", "npw", "]"}], "]"}], "]"}]}], ";", 
          "\[IndentingNewLine]", 
          RowBox[{"NewCells0", "=", 
           RowBox[{
            RowBox[{"NewCellspw", "[", 
             RowBox[{"[", "npw", "]"}], "]"}], "[", 
            RowBox[{"tE", "[", 
             RowBox[{"[", "npw", "]"}], "]"}], "]"}]}], ";", 
          "\[IndentingNewLine]", "\[IndentingNewLine]", 
          RowBox[{"(*", 
           RowBox[{"renew", " ", "time", " ", "frame"}], "*)"}], 
          "\[IndentingNewLine]", 
          RowBox[{
           RowBox[{"tB", "[", 
            RowBox[{"[", 
             RowBox[{"npw", "+", "1"}], "]"}], "]"}], "=", 
           RowBox[{"tE", "[", 
            RowBox[{"[", "npw", "]"}], "]"}]}], ";", "\[IndentingNewLine]", 
          "\[IndentingNewLine]", 
          RowBox[{"If", "[", 
           RowBox[{
            RowBox[{
             RowBox[{"Ainj", "[", 
              RowBox[{"[", 
               RowBox[{"1", ",", "1"}], "]"}], "]"}], "==", "0"}], ",", 
            RowBox[{"If", "[", 
             RowBox[{
              RowBox[{"Npw", ">", 
               RowBox[{"npw", "+", "1"}]}], ",", 
              RowBox[{
               RowBox[{"tE", "[", 
                RowBox[{"[", 
                 RowBox[{"npw", "+", "1"}], "]"}], "]"}], "=", 
               RowBox[{"Ainj", "[", 
                RowBox[{"[", 
                 RowBox[{
                  RowBox[{"npw", "+", "2"}], ",", "1"}], "]"}], "]"}]}], ",", 
              RowBox[{
               RowBox[{"tE", "[", 
                RowBox[{"[", 
                 RowBox[{"npw", "+", "1"}], "]"}], "]"}], "=", "tEnd"}]}], 
             "]"}], ",", "\[IndentingNewLine]", 
            RowBox[{"If", "[", 
             RowBox[{
              RowBox[{"Npw", ">", 
               RowBox[{"npw", "+", "1"}]}], ",", 
              RowBox[{
               RowBox[{"tE", "[", 
                RowBox[{"[", 
                 RowBox[{"npw", "+", "1"}], "]"}], "]"}], "=", 
               RowBox[{"Ainj", "[", 
                RowBox[{"[", 
                 RowBox[{
                  RowBox[{"npw", "+", "1"}], ",", "1"}], "]"}], "]"}]}], ",", 
              RowBox[{
               RowBox[{"tE", "[", 
                RowBox[{"[", 
                 RowBox[{"npw", "+", "1"}], "]"}], "]"}], "=", "tEnd"}]}], 
             "]"}]}], "]"}], ";"}]}], "]"}]}]}], "\[IndentingNewLine]", "]"}],
     ";", "\[IndentingNewLine]", 
    RowBox[{"npw", "--"}], ";", "\[IndentingNewLine]", 
    RowBox[{"(*", " ", 
     RowBox[{
     "It", " ", "will", " ", "be", " ", "convenient", " ", "to", " ", "have", 
      " ", "estimation", " ", "of", " ", "minimal", " ", "viable", " ", 
      "cell", " ", "number", " ", "here"}], " ", "*)"}], 
    "\[IndentingNewLine]", 
    RowBox[{"Nn", "=", 
     RowBox[{"If", "[", 
      RowBox[{
       RowBox[{
        RowBox[{"Ainj", "[", 
         RowBox[{"[", 
          RowBox[{"1", ",", "1"}], "]"}], "]"}], "==", "0"}], 
       "\[IndentingNewLine]", ",", 
       RowBox[{"Min", "[", 
        RowBox[{"Table", "[", 
         RowBox[{
          RowBox[{
           RowBox[{"NMinimize", "[", 
            RowBox[{
             RowBox[{"{", 
              RowBox[{
               RowBox[{"Nnor", "*", 
                RowBox[{"(", 
                 RowBox[{
                  RowBox[{"NNpw", "[", 
                   RowBox[{"[", "nn", "]"}], "]"}], "[", "t", "]"}], ")"}]}], 
               ",", 
               RowBox[{"t", ">", 
                RowBox[{"tB", "[", 
                 RowBox[{"[", "nn", "]"}], "]"}]}], ",", 
               RowBox[{"t", "<", 
                RowBox[{"tE", "[", 
                 RowBox[{"[", "nn", "]"}], "]"}]}]}], "}"}], ",", "t"}], 
            "]"}], "[", 
           RowBox[{"[", "1", "]"}], "]"}], ",", 
          RowBox[{"{", 
           RowBox[{"nn", ",", "1", ",", "npw"}], "}"}]}], "]"}], "]"}], 
       "\[IndentingNewLine]", ",", 
       RowBox[{"Min", "[", 
        RowBox[{"Table", "[", 
         RowBox[{
          RowBox[{
           RowBox[{"NMinimize", "[", 
            RowBox[{
             RowBox[{"{", 
              RowBox[{
               RowBox[{"Nnor", "*", 
                RowBox[{"(", 
                 RowBox[{
                  RowBox[{"NNpw", "[", 
                   RowBox[{"[", "nn", "]"}], "]"}], "[", "t", "]"}], ")"}]}], 
               ",", 
               RowBox[{"t", ">", 
                RowBox[{"tB", "[", 
                 RowBox[{"[", "nn", "]"}], "]"}]}], ",", 
               RowBox[{"t", "<", 
                RowBox[{"tE", "[", 
                 RowBox[{"[", "nn", "]"}], "]"}]}]}], "}"}], ",", "t"}], 
            "]"}], "[", 
           RowBox[{"[", "1", "]"}], "]"}], ",", 
          RowBox[{"{", 
           RowBox[{"nn", ",", "2", ",", "npw"}], "}"}]}], "]"}], "]"}]}], 
      "]"}]}], ";", 
    RowBox[{"Return", "[", "Nn", "]"}]}], ")"}]}]], "Input",
 CellGroupingRules->{"GroupTogetherGrouping", 10000.},
 CellChangeTimes->{
  3.903110832068878*^9, {3.9031132920086913`*^9, 3.9031133236538095`*^9}, {
   3.9031900990399623`*^9, 3.903190113181842*^9}, {3.9031901701666517`*^9, 
   3.903190180937066*^9}, {3.921939119203763*^9, 3.921939200863963*^9}},
 CellLabel->"In[16]:=",ExpressionUUID->"5a5b879d-7cfb-428e-a0d5-76bbd9a24143"],

Cell[BoxData[{
 RowBox[{
  RowBox[{"tT", "=", "40"}], ";"}], "\[IndentingNewLine]", 
 RowBox[{
  RowBox[{
   RowBox[{"PlotPlots", "[", "]"}], ":=", 
   RowBox[{"(", 
    RowBox[{
     RowBox[{"IS", "=", "320"}], ";", "\[IndentingNewLine]", 
     RowBox[{"GraphicsRow", "[", "\[IndentingNewLine]", 
      RowBox[{
       RowBox[{"{", 
        RowBox[{"(*", "cells", "*)"}], 
        RowBox[{
         RowBox[{"Quiet", "[", 
          RowBox[{"Show", "[", 
           RowBox[{
            RowBox[{"LogPlot", "[", 
             RowBox[{
              RowBox[{"{", 
               RowBox[{
                RowBox[{"Piecewise", "[", 
                 RowBox[{"Table", "[", 
                  RowBox[{
                   RowBox[{"{", 
                    RowBox[{
                    RowBox[{"Nnor", "*", 
                    RowBox[{
                    RowBox[{"NNpw", "[", 
                    RowBox[{"[", "nn", "]"}], "]"}], "[", "t", "]"}]}], ",", 
                    RowBox[{
                    RowBox[{"tB", "[", 
                    RowBox[{"[", "nn", "]"}], "]"}], "<=", "t", "<", 
                    RowBox[{"tE", "[", 
                    RowBox[{"[", "nn", "]"}], "]"}]}]}], "}"}], ",", 
                   RowBox[{"{", 
                    RowBox[{"nn", ",", "1", ",", "npw"}], "}"}]}], "]"}], 
                 "]"}], ",", "\[IndentingNewLine]", 
                RowBox[{"Piecewise", "[", 
                 RowBox[{"Table", "[", 
                  RowBox[{
                   RowBox[{"{", 
                    RowBox[{
                    RowBox[{"Nnor", "*", 
                    RowBox[{"(", 
                    RowBox[{
                    RowBox[{
                    RowBox[{"NNpw", "[", 
                    RowBox[{"[", "nn", "]"}], "]"}], "[", "t", "]"}], "+", 
                    RowBox[{
                    RowBox[{"DDpw", "[", 
                    RowBox[{"[", "nn", "]"}], "]"}], "[", "t", "]"}]}], 
                    ")"}]}], ",", 
                    RowBox[{
                    RowBox[{"tB", "[", 
                    RowBox[{"[", "nn", "]"}], "]"}], "<=", "t", "<", 
                    RowBox[{"tE", "[", 
                    RowBox[{"[", "nn", "]"}], "]"}]}]}], "}"}], ",", 
                   RowBox[{"{", 
                    RowBox[{"nn", ",", "1", ",", "npw"}], "}"}]}], "]"}], 
                 "]"}]}], "}"}], ",", 
              RowBox[{"{", 
               RowBox[{"t", ",", "0", ",", 
                RowBox[{"tE", "[", 
                 RowBox[{"[", "npw", "]"}], "]"}]}], "}"}], ",", 
              RowBox[{"Filling", "->", 
               RowBox[{"{", 
                RowBox[{
                 RowBox[{"1", "->", "Axis"}], ",", 
                 RowBox[{"2", "->", 
                  RowBox[{"{", "1", "}"}]}]}], "}"}]}], ",", 
              RowBox[{"PlotStyle", "->", 
               RowBox[{"{", 
                RowBox[{
                 RowBox[{"Directive", "[", 
                  RowBox[{
                   RowBox[{"Lighter", "[", "Gray", "]"}], ",", 
                   RowBox[{"Thickness", "[", "0.002", "]"}]}], "]"}], ",", 
                 RowBox[{"Directive", "[", 
                  RowBox[{
                   RowBox[{"Darker", "[", "Gray", "]"}], ",", 
                   RowBox[{"Thickness", "[", "0.002", "]"}]}], "]"}]}], 
                "}"}]}], ",", 
              RowBox[{"PlotRange", "->", 
               RowBox[{"{", 
                RowBox[{
                 RowBox[{"{", 
                  RowBox[{"0", ",", "tT"}], "}"}], ",", 
                 RowBox[{"{", 
                  RowBox[{"0.001", ",", 
                   RowBox[{"Max", "[", 
                    RowBox[{"Table", "[", 
                    RowBox[{
                    RowBox[{
                    RowBox[{"NMaximize", "[", 
                    RowBox[{
                    RowBox[{"{", 
                    RowBox[{
                    RowBox[{"Nnor", "*", 
                    RowBox[{"(", 
                    RowBox[{
                    RowBox[{
                    RowBox[{"NNpw", "[", 
                    RowBox[{"[", "nn", "]"}], "]"}], "[", "t", "]"}], "+", 
                    RowBox[{
                    RowBox[{"DDpw", "[", 
                    RowBox[{"[", "nn", "]"}], "]"}], "[", "t", "]"}]}], 
                    ")"}]}], ",", 
                    RowBox[{"t", ">", 
                    RowBox[{"tB", "[", 
                    RowBox[{"[", "nn", "]"}], "]"}]}], ",", 
                    RowBox[{"t", "<", 
                    RowBox[{"tE", "[", 
                    RowBox[{"[", "nn", "]"}], "]"}]}]}], "}"}], ",", "t"}], 
                    "]"}], "[", 
                    RowBox[{"[", "1", "]"}], "]"}], ",", 
                    RowBox[{"{", 
                    RowBox[{"nn", ",", "1", ",", "npw"}], "}"}]}], "]"}], 
                    "]"}]}], "}"}]}], "}"}]}], ",", 
              RowBox[{"AxesLabel", "->", 
               RowBox[{"{", 
                RowBox[{"\"\<days\>\"", ",", "\"\<cells\>\""}], "}"}]}], ",", 
              "\[IndentingNewLine]", 
              RowBox[{"PlotLegends", "->", 
               RowBox[{"Placed", "[", 
                RowBox[{
                 RowBox[{"{", 
                  RowBox[{"\"\<N\>\"", ",", "\"\<+D\>\""}], "}"}], ",", 
                 "Above"}], "]"}]}], ",", 
              RowBox[{"ImageSize", "->", "IS"}]}], "]"}], ",", 
            "\[IndentingNewLine]", "\[IndentingNewLine]", 
            RowBox[{"ListLogPlot", "[", 
             RowBox[{
              RowBox[{"{", 
               RowBox[{"{", 
                RowBox[{"tminNn", ",", "Nn"}], "}"}], "}"}], ",", 
              RowBox[{"PlotStyle", "->", 
               RowBox[{"Lighter", "[", "Gray", "]"}]}]}], "]"}]}], "]"}], 
          "]"}], ",", "\[IndentingNewLine]", "\[IndentingNewLine]", 
         RowBox[{"(*", 
          RowBox[{
           RowBox[{"occupied", " ", "receptors"}], ",", " ", "viable"}], 
          "*)"}], 
         RowBox[{"Quiet", "[", 
          RowBox[{"Show", "[", 
           RowBox[{
            RowBox[{"Plot", "[", 
             RowBox[{
              RowBox[{"{", 
               RowBox[{
                RowBox[{"Piecewise", "[", 
                 RowBox[{"Table", "[", 
                  RowBox[{
                   RowBox[{"{", 
                    RowBox[{
                    RowBox[{
                    RowBox[{"fANpw", "[", 
                    RowBox[{"[", "nn", "]"}], "]"}], "[", "t", "]"}], ",", 
                    RowBox[{
                    RowBox[{"tB", "[", 
                    RowBox[{"[", "nn", "]"}], "]"}], "<=", "t", "<", 
                    RowBox[{"tE", "[", 
                    RowBox[{"[", "nn", "]"}], "]"}]}]}], "}"}], ",", 
                   RowBox[{"{", 
                    RowBox[{"nn", ",", "1", ",", "npw"}], "}"}]}], "]"}], 
                 "]"}], ",", "\[IndentingNewLine]", 
                RowBox[{"Piecewise", "[", 
                 RowBox[{"Table", "[", 
                  RowBox[{
                   RowBox[{"{", 
                    RowBox[{
                    RowBox[{"1", "-", 
                    RowBox[{
                    RowBox[{"fFNpw", "[", 
                    RowBox[{"[", "nn", "]"}], "]"}], "[", "t", "]"}]}], ",", 
                    RowBox[{
                    RowBox[{"tB", "[", 
                    RowBox[{"[", "nn", "]"}], "]"}], "<=", "t", "<", 
                    RowBox[{"tE", "[", 
                    RowBox[{"[", "nn", "]"}], "]"}]}]}], "}"}], ",", 
                   RowBox[{"{", 
                    RowBox[{"nn", ",", "1", ",", "npw"}], "}"}]}], "]"}], 
                 "]"}], ",", "1"}], "}"}], ",", 
              RowBox[{"{", 
               RowBox[{"t", ",", "0", ",", 
                RowBox[{"tE", "[", 
                 RowBox[{"[", "npw", "]"}], "]"}]}], "}"}], ",", 
              RowBox[{"Filling", "->", 
               RowBox[{"{", 
                RowBox[{
                 RowBox[{"1", "->", "Axis"}], ",", 
                 RowBox[{"2", "->", 
                  RowBox[{"{", "1", "}"}]}], ",", 
                 RowBox[{"3", "->", 
                  RowBox[{"{", "2", "}"}]}]}], "}"}]}], ",", 
              RowBox[{"PlotStyle", "->", 
               RowBox[{"{", 
                RowBox[{
                 RowBox[{"Directive", "[", 
                  RowBox[{
                   RowBox[{"Lighter", "[", "Red", "]"}], ",", 
                   RowBox[{"Thickness", "[", "0.002", "]"}]}], "]"}], ",", 
                 RowBox[{"Directive", "[", 
                  RowBox[{
                   RowBox[{"Lighter", "[", "Gray", "]"}], ",", 
                   RowBox[{"Thickness", "[", "0.002", "]"}]}], "]"}], ",", 
                 RowBox[{"Directive", "[", 
                  RowBox[{
                   RowBox[{"Lighter", "[", "Green", "]"}], ",", 
                   RowBox[{"Thickness", "[", "0.002", "]"}]}], "]"}]}], 
                "}"}]}], ",", 
              RowBox[{"PlotRange", "->", 
               RowBox[{"{", 
                RowBox[{
                 RowBox[{"{", 
                  RowBox[{"0", ",", "tT"}], "}"}], ",", 
                 RowBox[{"{", 
                  RowBox[{"0", ",", "1"}], "}"}]}], "}"}]}], ",", 
              RowBox[{"AxesLabel", "->", 
               RowBox[{"{", 
                RowBox[{"\"\<days\>\"", ",", "\"\<fraction\>\""}], "}"}]}], 
              ",", "\[IndentingNewLine]", 
              RowBox[{"PlotLegends", "->", 
               RowBox[{"Placed", "[", 
                RowBox[{
                 RowBox[{"{", 
                  RowBox[{
                  "\"\<fAN\>\"", ",", "\"\<+fBN\>\"", ",", "\"\<+fFN\>\""}], 
                  "}"}], ",", "Above"}], "]"}]}], ",", 
              RowBox[{"ImageSize", "->", "IS"}]}], "]"}], ",", 
            "\[IndentingNewLine]", 
            RowBox[{"Plot", "[", 
             RowBox[{
              RowBox[{"Piecewise", "[", 
               RowBox[{"Table", "[", 
                RowBox[{
                 RowBox[{"{", 
                  RowBox[{
                   RowBox[{"1000", "*", 
                    RowBox[{
                    RowBox[{"fANpw", "[", 
                    RowBox[{"[", "nn", "]"}], "]"}], "[", "t", "]"}]}], ",", 
                   RowBox[{
                    RowBox[{"tB", "[", 
                    RowBox[{"[", "nn", "]"}], "]"}], "<=", "t", "<", 
                    RowBox[{"tE", "[", 
                    RowBox[{"[", "nn", "]"}], "]"}]}]}], "}"}], ",", 
                 RowBox[{"{", 
                  RowBox[{"nn", ",", "1", ",", "npw"}], "}"}]}], "]"}], "]"}],
               ",", 
              RowBox[{"{", 
               RowBox[{"t", ",", "0", ",", 
                RowBox[{"tE", "[", 
                 RowBox[{"[", "npw", "]"}], "]"}]}], "}"}], ",", 
              RowBox[{"PlotStyle", "->", 
               RowBox[{"{", 
                RowBox[{"Directive", "[", 
                 RowBox[{
                  RowBox[{"Lighter", "[", "Red", "]"}], ",", "Dashed", ",", 
                  RowBox[{"Thickness", "[", "0.002", "]"}]}], "]"}], "}"}]}], 
              ",", 
              RowBox[{"PlotRange", "->", 
               RowBox[{"{", 
                RowBox[{
                 RowBox[{"{", 
                  RowBox[{"0", ",", "40"}], "}"}], ",", 
                 RowBox[{"{", 
                  RowBox[{"0", ",", "1"}], "}"}]}], "}"}]}]}], "]"}]}], 
           "\[IndentingNewLine]", "]"}], "]"}], ",", "\[IndentingNewLine]", 
         "\[IndentingNewLine]", 
         RowBox[{"(*", 
          RowBox[{
           RowBox[{"occupied", " ", "receptors"}], ",", " ", "damaged"}], 
          "*)"}], 
         RowBox[{"Quiet", "[", 
          RowBox[{"Show", "[", 
           RowBox[{
            RowBox[{"Plot", "[", 
             RowBox[{
              RowBox[{"{", 
               RowBox[{
                RowBox[{"Piecewise", "[", 
                 RowBox[{"Table", "[", 
                  RowBox[{
                   RowBox[{"{", 
                    RowBox[{
                    FractionBox[
                    RowBox[{
                    RowBox[{"dApw", "[", 
                    RowBox[{"[", "nn", "]"}], "]"}], "[", "t", "]"}], 
                    RowBox[{
                    RowBox[{"DDpw", "[", 
                    RowBox[{"[", "nn", "]"}], "]"}], "[", "t", "]"}]], ",", 
                    RowBox[{
                    RowBox[{"tB", "[", 
                    RowBox[{"[", "nn", "]"}], "]"}], "<", "t", "<", 
                    RowBox[{"tE", "[", 
                    RowBox[{"[", "nn", "]"}], "]"}]}]}], "}"}], ",", 
                   RowBox[{"{", 
                    RowBox[{"nn", ",", "1", ",", "npw"}], "}"}]}], "]"}], 
                 "]"}], ",", "\[IndentingNewLine]", 
                RowBox[{"Piecewise", "[", 
                 RowBox[{"Table", "[", 
                  RowBox[{
                   RowBox[{"{", 
                    RowBox[{
                    RowBox[{"1", "-", 
                    FractionBox[
                    RowBox[{
                    RowBox[{"dFpw", "[", 
                    RowBox[{"[", "nn", "]"}], "]"}], "[", "t", "]"}], 
                    RowBox[{
                    RowBox[{"DDpw", "[", 
                    RowBox[{"[", "nn", "]"}], "]"}], "[", "t", "]"}]]}], ",", 
                    RowBox[{
                    RowBox[{"tB", "[", 
                    RowBox[{"[", "nn", "]"}], "]"}], "<", "t", "<", 
                    RowBox[{"tE", "[", 
                    RowBox[{"[", "nn", "]"}], "]"}]}]}], "}"}], ",", 
                   RowBox[{"{", 
                    RowBox[{"nn", ",", "1", ",", "npw"}], "}"}]}], "]"}], 
                 "]"}], ",", "1"}], "}"}], ",", 
              RowBox[{"{", 
               RowBox[{"t", ",", "0", ",", 
                RowBox[{"tE", "[", 
                 RowBox[{"[", "npw", "]"}], "]"}]}], "}"}], ",", 
              RowBox[{"Filling", "->", 
               RowBox[{"{", 
                RowBox[{
                 RowBox[{"1", "->", "Axis"}], ",", 
                 RowBox[{"2", "->", 
                  RowBox[{"{", "1", "}"}]}], ",", 
                 RowBox[{"3", "->", 
                  RowBox[{"{", "2", "}"}]}]}], "}"}]}], ",", 
              RowBox[{"PlotStyle", "->", 
               RowBox[{"{", 
                RowBox[{
                 RowBox[{"Directive", "[", 
                  RowBox[{
                   RowBox[{"Darker", "[", "Red", "]"}], ",", 
                   RowBox[{"Thickness", "[", "0.002", "]"}]}], "]"}], ",", 
                 RowBox[{"Directive", "[", 
                  RowBox[{
                   RowBox[{"Darker", "[", "Gray", "]"}], ",", 
                   RowBox[{"Thickness", "[", "0.002", "]"}]}], "]"}], ",", 
                 RowBox[{"Directive", "[", 
                  RowBox[{
                   RowBox[{"Darker", "[", "Green", "]"}], ",", 
                   RowBox[{"Thickness", "[", "0.002", "]"}]}], "]"}]}], 
                "}"}]}], ",", 
              RowBox[{"PlotRange", "->", 
               RowBox[{"{", 
                RowBox[{
                 RowBox[{"{", 
                  RowBox[{"0", ",", "tT"}], "}"}], ",", 
                 RowBox[{"{", 
                  RowBox[{"0", ",", "1"}], "}"}]}], "}"}]}], ",", 
              RowBox[{"AxesLabel", "->", 
               RowBox[{"{", 
                RowBox[{"\"\<days\>\"", ",", "\"\<fraction\>\""}], "}"}]}], 
              ",", "\[IndentingNewLine]", 
              RowBox[{"PlotLegends", "->", 
               RowBox[{"Placed", "[", 
                RowBox[{
                 RowBox[{"{", 
                  RowBox[{
                  "\"\<fAD\>\"", ",", "\"\<+fBD\>\"", ",", "\"\<+fFD\>\""}], 
                  "}"}], ",", "Above"}], "]"}]}], ",", 
              RowBox[{"ImageSize", "->", "IS"}]}], "]"}], ",", 
            "\[IndentingNewLine]", 
            RowBox[{"Plot", "[", 
             RowBox[{
              RowBox[{"Piecewise", "[", 
               RowBox[{"Table", "[", 
                RowBox[{
                 RowBox[{"{", 
                  RowBox[{
                   RowBox[{"1000", "*", 
                    FractionBox[
                    RowBox[{
                    RowBox[{"dApw", "[", 
                    RowBox[{"[", "nn", "]"}], "]"}], "[", "t", "]"}], 
                    RowBox[{
                    RowBox[{"DDpw", "[", 
                    RowBox[{"[", "nn", "]"}], "]"}], "[", "t", "]"}]]}], ",", 
                   RowBox[{
                    RowBox[{"tB", "[", 
                    RowBox[{"[", "nn", "]"}], "]"}], "<=", "t", "<", 
                    RowBox[{"tE", "[", 
                    RowBox[{"[", "nn", "]"}], "]"}]}]}], "}"}], ",", 
                 RowBox[{"{", 
                  RowBox[{"nn", ",", "1", ",", "npw"}], "}"}]}], "]"}], "]"}],
               ",", 
              RowBox[{"{", 
               RowBox[{"t", ",", "0", ",", 
                RowBox[{"tE", "[", 
                 RowBox[{"[", "npw", "]"}], "]"}]}], "}"}], ",", 
              RowBox[{"PlotStyle", "->", 
               RowBox[{"{", 
                RowBox[{"Directive", "[", 
                 RowBox[{
                  RowBox[{"Lighter", "[", "Red", "]"}], ",", "Dashed", ",", 
                  RowBox[{"Thickness", "[", "0.002", "]"}]}], "]"}], "}"}]}], 
              ",", 
              RowBox[{"PlotRange", "->", 
               RowBox[{"{", 
                RowBox[{
                 RowBox[{"{", 
                  RowBox[{"0", ",", "40"}], "}"}], ",", 
                 RowBox[{"{", 
                  RowBox[{"0", ",", "1"}], "}"}]}], "}"}]}]}], "]"}]}], "]"}],
           "]"}]}], "}"}], "\[IndentingNewLine]", ",", 
       RowBox[{"ImageSize", "->", 
        RowBox[{"3.3", "*", "IS"}]}]}], "]"}]}], ")"}]}], ";"}]}], "Input",
 CellGroupingRules->{"GroupTogetherGrouping", 10000.},
 CellChangeTimes->{
  3.9031203235830717`*^9, {3.9035431968756475`*^9, 3.9035432251726537`*^9}, {
   3.9162472880753627`*^9, 3.916247335616348*^9}, {3.9162473829150047`*^9, 
   3.916247422970171*^9}, {3.9162513790665903`*^9, 3.9162513815807056`*^9}, {
   3.9162522215120296`*^9, 3.916252222689*^9}, {3.916252332992408*^9, 
   3.916252399476201*^9}, {3.916252451815174*^9, 3.9162524699225254`*^9}, {
   3.9162618320265403`*^9, 3.916261879719878*^9}, {3.9162619678042493`*^9, 
   3.916261970099593*^9}, {3.9162620106124406`*^9, 3.916262011189165*^9}, {
   3.9162620656095514`*^9, 3.9162620767039557`*^9}, {3.916262133901328*^9, 
   3.916262137145102*^9}, {3.9163324292545433`*^9, 3.9163324735005403`*^9}, 
   3.91720872506345*^9, {3.9180640380024037`*^9, 3.9180640522017746`*^9}, {
   3.921939207994054*^9, 3.921939210732439*^9}},
 CellLabel->"In[17]:=",ExpressionUUID->"dd7a04b9-df3d-4010-8e97-c68c8ec3e51c"],

Cell[BoxData[{
 RowBox[{
  RowBox[{
   RowBox[{"SolutionConsta", "[", 
    RowBox[{"OccRec_", ",", "Nelimin_"}], "]"}], ":=", 
   RowBox[{"(", 
    RowBox[{"(*", " ", 
     RowBox[{"a", " ", "is", " ", "const"}], " ", "*)"}], 
    "\[IndentingNewLine]", 
    RowBox[{
     RowBox[{"CureFlg", "=", "0"}], ";", "\[IndentingNewLine]", 
     RowBox[{"ClearAll", "[", 
      RowBox[{
      "a", ",", "b", ",", "NN", ",", "DD", ",", "pa", ",", "pb", ",", "fFN", 
       ",", "fAN", ",", "dF", ",", "dA", ",", "ActBlood"}], "]"}], ";", 
     "\[IndentingNewLine]", "\[IndentingNewLine]", 
     RowBox[{"(*", " ", 
      RowBox[{"Radiation", " ", "damage", " ", "function"}], " ", "*)"}], 
     "\[IndentingNewLine]", 
     RowBox[{
      RowBox[{"RD", "[", 
       RowBox[{
       "NN_", ",", "DD_", ",", "fAN_", ",", "dA_", ",", "a_", ",", "pa_"}], 
       "]"}], ":=", 
      RowBox[{"alpha", "*", 
       RowBox[{"(", 
        RowBox[{
         RowBox[{"ks", "*", 
          FractionBox[
           RowBox[{"lambda", "*", "gamma", "*", "fAN"}], "nu"]}], 
         RowBox[{"(*", 
          RowBox[{"self", "-", "dose"}], "*)"}], "+", 
         RowBox[{
          RowBox[{"(", 
           RowBox[{"1", "-", "ks"}], ")"}], "*", 
          FractionBox[
           RowBox[{"lambda", "*", "gamma", "*", 
            RowBox[{"(", 
             RowBox[{
              RowBox[{"fAN", "*", "NN"}], "+", "dA"}], ")"}]}], 
           RowBox[{"nu", "*", 
            RowBox[{"(", 
             RowBox[{"NN", "+", "DD"}], ")"}]}]]}], 
         RowBox[{"(*", 
          RowBox[{"cross", "-", "fire"}], "*)"}], "+", 
         RowBox[{"kf", "*", "lambda", "*", 
          RowBox[{"(", 
           RowBox[{"a", "+", "pa"}], ")"}]}]}], 
        RowBox[{"(*", 
         RowBox[{"dose", " ", "from", " ", "unanchored", " ", "nuclides"}], 
         "*)"}], ")"}]}]}], ";", "\[IndentingNewLine]", "\[IndentingNewLine]", 
     RowBox[{"(*", " ", 
      RowBox[{"Active", " ", "antibodies"}], " ", "*)"}], " ", 
     "\[IndentingNewLine]", 
     RowBox[{
      RowBox[{"Fa", "[", "t_", "]"}], ":=", "0"}], ";", "\[IndentingNewLine]",
      "\[IndentingNewLine]", 
     RowBox[{"(*", " ", 
      RowBox[{"Inert", " ", "antibodies"}], " ", "*)"}], " ", 
     "\[IndentingNewLine]", 
     RowBox[{
      RowBox[{"Fb", "[", "t_", "]"}], ":=", 
      RowBox[{
       RowBox[{"eta", "*", 
        RowBox[{"(", " ", 
         RowBox[{
          RowBox[{"lambda", "*", 
           RowBox[{"a", "[", "t", "]"}]}], 
          RowBox[{"(*", "decay", "*)"}], "+", 
          RowBox[{"kon", "*", 
           FractionBox["gamma", "V"], "*", 
           RowBox[{"(", 
            RowBox[{
             RowBox[{
              RowBox[{"fFN", "[", "t", "]"}], "*", 
              RowBox[{"NN", "[", "t", "]"}]}], "+", 
             RowBox[{"dF", "[", "t", "]"}]}], ")"}], "*", 
           RowBox[{"a", "[", "t", "]"}]}], 
          RowBox[{"(*", "binding", "*)"}], "+", 
          RowBox[{"kappac", "*", 
           RowBox[{"a", "[", "t", "]"}]}]}], 
         RowBox[{"(*", "clearance", "*)"}], ")"}]}], "+", " ", 
       RowBox[{"lambda", "*", 
        RowBox[{"a", "[", "t", "]"}]}], 
       RowBox[{"(*", 
        RowBox[{"decay", " ", "of", " ", "a"}], "*)"}], "-", 
       RowBox[{"kon", "*", 
        FractionBox["gamma", "V"], "*", 
        RowBox[{"(", 
         RowBox[{
          RowBox[{
           RowBox[{"fFN", "[", "t", "]"}], "*", 
           RowBox[{"NN", "[", "t", "]"}]}], "+", 
          RowBox[{"dF", "[", "t", "]"}]}], ")"}], "*", 
        RowBox[{"b", "[", "t", "]"}]}], 
       RowBox[{"(*", "binding", "*)"}], "-", 
       RowBox[{"kappac", "*", 
        RowBox[{"b", "[", "t", "]"}]}]}]}], 
     RowBox[{"(*", "clearance", "*)"}], ";", "\[IndentingNewLine]", 
     "\[IndentingNewLine]", 
     RowBox[{"(*", " ", 
      RowBox[{"Viable", " ", "cells"}], " ", "*)"}], " ", 
     RowBox[{
      RowBox[{"FNN", "[", "t_", "]"}], ":=", 
      RowBox[{
       RowBox[{"rho", "*", 
        RowBox[{"NN", "[", "t", "]"}], "*", 
        RowBox[{"(", 
         RowBox[{"1", "-", 
          FractionBox[
           RowBox[{"NN", "[", "t", "]"}], 
           RowBox[{"Cd", "/", "Nnor"}]]}], ")"}]}], 
       RowBox[{"(*", "proliferation", "*)"}], "-", 
       RowBox[{
        RowBox[{"RD", "[", 
         RowBox[{
          RowBox[{"NN", "[", "t", "]"}], ",", 
          RowBox[{"DD", "[", "t", "]"}], ",", 
          RowBox[{"fAN", "[", "t", "]"}], ",", 
          RowBox[{"dA", "[", "t", "]"}], ",", 
          RowBox[{"a", "[", "t", "]"}], ",", 
          RowBox[{"pa", "[", "t", "]"}]}], "]"}], "*", 
        RowBox[{"NN", "[", "t", "]"}]}]}]}], 
     RowBox[{"(*", "damage", "*)"}], ";", "\[IndentingNewLine]", 
     "\[IndentingNewLine]", 
     RowBox[{"(*", " ", 
      RowBox[{"Damaged", " ", "cells"}], " ", "*)"}], 
     RowBox[{
      RowBox[{"FDD", "[", "t_", "]"}], ":=", 
      RowBox[{
       RowBox[{
        RowBox[{"RD", "[", 
         RowBox[{
          RowBox[{"NN", "[", "t", "]"}], ",", 
          RowBox[{"DD", "[", "t", "]"}], ",", 
          RowBox[{"fAN", "[", "t", "]"}], ",", 
          RowBox[{"dA", "[", "t", "]"}], ",", 
          RowBox[{"a", "[", "t", "]"}], ",", 
          RowBox[{"pa", "[", "t", "]"}]}], "]"}], "*", 
        RowBox[{"NN", "[", "t", "]"}]}], 
       RowBox[{"(*", "damage", "*)"}], "-", 
       RowBox[{"omega", "*", 
        RowBox[{"DD", "[", "t", "]"}]}]}]}], 
     RowBox[{"(*", "death", "*)"}], ";", "\[IndentingNewLine]", 
     "\[IndentingNewLine]", 
     RowBox[{"(*", " ", 
      RowBox[{"Active", " ", "fragments"}], " ", "*)"}], " ", 
     RowBox[{
      RowBox[{"Fpa", "[", "t_", "]"}], ":=", 
      RowBox[{
       RowBox[{"omega", "*", 
        FractionBox[
         RowBox[{"gamma", "*", 
          RowBox[{"dA", "[", "t", "]"}]}], "V"]}], 
       RowBox[{"(*", "release", "*)"}], "-", 
       RowBox[{"lambda", "*", 
        RowBox[{"pa", "[", "t", "]"}]}], " ", 
       RowBox[{"(*", "decay", "*)"}], "-", 
       RowBox[{"kappap", "*", 
        RowBox[{"pa", "[", "t", "]"}]}]}]}], " ", 
     RowBox[{"(*", "clearance", "*)"}], ";", "\[IndentingNewLine]", 
     "\[IndentingNewLine]", 
     RowBox[{"(*", " ", 
      RowBox[{"Inert", " ", "fragments"}], " ", "*)"}], "\[IndentingNewLine]", 
     RowBox[{
      RowBox[{"Fpb", "[", "t_", "]"}], ":=", 
      RowBox[{
       RowBox[{"omega", "*", 
        FractionBox[
         RowBox[{"gamma", "*", 
          RowBox[{"(", 
           RowBox[{
            RowBox[{"DD", "[", "t", "]"}], "-", 
            RowBox[{"dF", "[", "t", "]"}], "-", 
            RowBox[{"dA", "[", "t", "]"}]}], ")"}]}], "V"]}], 
       RowBox[{"(*", "release", "*)"}], "+", " ", 
       RowBox[{"lambda", "*", 
        RowBox[{"pa", "[", "t", "]"}]}], 
       RowBox[{"(*", "decay", "*)"}], "-", 
       RowBox[{"kappap", "*", 
        RowBox[{"pb", "[", "t", "]"}]}]}]}], 
     RowBox[{"(*", "clearance", "*)"}], ";", "\[IndentingNewLine]", 
     "\[IndentingNewLine]", 
     RowBox[{"(*", " ", 
      RowBox[{
      "Free", " ", "receptors", " ", "of", " ", "viable", " ", "cells"}], " ",
       "*)"}], " ", 
     RowBox[{
      RowBox[{"FfFN", "[", "t_", "]"}], ":=", 
      RowBox[{
       RowBox[{
        RowBox[{"(", 
         RowBox[{"1", "-", 
          RowBox[{"fFN", "[", "t", "]"}]}], ")"}], "*", "rho"}], "-", 
       RowBox[{"kon", "*", 
        RowBox[{"(", 
         RowBox[{
          RowBox[{"a", "[", "t", "]"}], "+", 
          RowBox[{"b", "[", "t", "]"}]}], ")"}], "*", 
        RowBox[{"fFN", "[", "t", "]"}]}]}]}], ";", "\[IndentingNewLine]", 
     "\[IndentingNewLine]", 
     RowBox[{"(*", " ", 
      RowBox[{
      "Active", " ", "receptors", " ", "of", " ", "viable", " ", "cells"}], 
      " ", "*)"}], " ", 
     RowBox[{
      RowBox[{"FfAN", "[", "t_", "]"}], ":=", 
      RowBox[{
       RowBox[{"kon", "*", 
        RowBox[{"a", "[", "t", "]"}], "*", 
        RowBox[{"fFN", "[", "t", "]"}]}], "-", 
       RowBox[{
        RowBox[{"(", 
         RowBox[{"lambda", "+", "rho"}], ")"}], "*", 
        RowBox[{"fAN", "[", "t", "]"}]}]}]}], ";", "\[IndentingNewLine]", 
     "\[IndentingNewLine]", 
     RowBox[{"(*", " ", 
      RowBox[{
      "Free", " ", "receptors", " ", "of", " ", "damaged", " ", "cells"}], 
      " ", "*)"}], "\[IndentingNewLine]", 
     RowBox[{
      RowBox[{"FdF", "[", "t_", "]"}], ":=", 
      RowBox[{
       RowBox[{
        RowBox[{"RD", "[", 
         RowBox[{
          RowBox[{"NN", "[", "t", "]"}], ",", 
          RowBox[{"DD", "[", "t", "]"}], ",", 
          RowBox[{"fAN", "[", "t", "]"}], ",", 
          RowBox[{"dA", "[", "t", "]"}], ",", 
          RowBox[{"a", "[", "t", "]"}], ",", 
          RowBox[{"pa", "[", "t", "]"}]}], "]"}], "*", 
        RowBox[{"fFN", "[", "t", "]"}], "*", 
        RowBox[{"NN", "[", "t", "]"}]}], "-", 
       RowBox[{"kon", "*", 
        RowBox[{"(", 
         RowBox[{
          RowBox[{"a", "[", "t", "]"}], "+", 
          RowBox[{"b", "[", "t", "]"}]}], ")"}], "*", 
        RowBox[{"dF", "[", "t", "]"}]}], "-", 
       RowBox[{"omega", "*", 
        RowBox[{"dF", "[", "t", "]"}]}]}]}], ";", "\[IndentingNewLine]", 
     "\[IndentingNewLine]", 
     RowBox[{"(*", " ", 
      RowBox[{
      "Active", " ", "receptors", " ", "of", " ", "damaged", " ", "cells"}], 
      " ", "*)"}], " ", "\[IndentingNewLine]", 
     RowBox[{
      RowBox[{"FdA", "[", "t_", "]"}], ":=", 
      RowBox[{
       RowBox[{
        RowBox[{"RD", "[", 
         RowBox[{
          RowBox[{"NN", "[", "t", "]"}], ",", 
          RowBox[{"DD", "[", "t", "]"}], ",", 
          RowBox[{"fAN", "[", "t", "]"}], ",", 
          RowBox[{"dA", "[", "t", "]"}], ",", 
          RowBox[{"a", "[", "t", "]"}], ",", 
          RowBox[{"pa", "[", "t", "]"}]}], "]"}], "*", 
        RowBox[{"fAN", "[", "t", "]"}], "*", 
        RowBox[{"NN", "[", "t", "]"}]}], "+", 
       RowBox[{"kon", "*", 
        RowBox[{"a", "[", "t", "]"}], "*", 
        RowBox[{"dF", "[", "t", "]"}]}], "-", 
       RowBox[{"lambda", "*", 
        RowBox[{"dA", "[", "t", "]"}]}], "-", 
       RowBox[{"omega", "*", 
        RowBox[{"dA", "[", "t", "]"}]}]}]}], ";", 
     StyleBox["\[IndentingNewLine]",
      Background->RGBColor[0.88, 1, 0.88]], 
     StyleBox["\[IndentingNewLine]",
      Background->RGBColor[0.88, 1, 0.88]], "\[IndentingNewLine]", 
     RowBox[{"NN0", "=", "N0"}], ";", "\[IndentingNewLine]", 
     RowBox[{"DD0", "=", "0"}], ";", 
     RowBox[{"a0", "=", "aconst"}], ";", 
     RowBox[{"b0", "=", 
      RowBox[{"eta", "*", "aconst"}]}], ";", "\[IndentingNewLine]", 
     RowBox[{"pa0", "=", "0"}], ";", 
     RowBox[{"pb0", "=", "0"}], ";", "\[IndentingNewLine]", 
     "\[IndentingNewLine]", 
     RowBox[{"If", "[", 
      RowBox[{
       RowBox[{"OccRec", "==", "0"}], ",", "\[IndentingNewLine]", 
       "\[IndentingNewLine]", 
       RowBox[{
        RowBox[{"fFN0", "=", "1"}], ";", 
        RowBox[{"fAN0", "=", "0"}], ";", "\[IndentingNewLine]", 
        RowBox[{"dF0", "=", "DD0"}], ";", 
        RowBox[{"dA0", "=", "0"}]}], ",", "\[IndentingNewLine]", 
       "\[IndentingNewLine]", 
       RowBox[{
        RowBox[{"fFN0", "=", "0"}], ";", 
        RowBox[{"fAN0", "=", 
         RowBox[{"1", "/", 
          RowBox[{"(", 
           RowBox[{"eta", "+", "1"}], ")"}]}]}], ";", "\[IndentingNewLine]", 
        RowBox[{"dF0", "=", "0"}], ";", 
        RowBox[{"dA0", "=", 
         RowBox[{"DD0", "/", 
          RowBox[{"(", 
           RowBox[{"eta", "+", "1"}], ")"}]}]}]}]}], "\[IndentingNewLine]", 
      "]"}], ";", "\[IndentingNewLine]", "\[IndentingNewLine]", 
     RowBox[{"ActBlood0", "=", "0"}], ";", 
     StyleBox["\[IndentingNewLine]",
      Background->RGBColor[0.88, 1, 0.88]], "\[IndentingNewLine]", 
     RowBox[{"ClearAll", "[", 
      RowBox[{
      "a", ",", "b", ",", "NN", ",", "DD", ",", "pa", ",", "pb", ",", "fFN", 
       ",", "fAN", ",", "dF", ",", "dA", ",", "ActBlood"}], "]"}], ";", 
     "\[IndentingNewLine]", "\[IndentingNewLine]", 
     RowBox[{"sol", "=", 
      RowBox[{"NDSolve", "[", 
       RowBox[{
        RowBox[{"{", "\[IndentingNewLine]", 
         RowBox[{"(*", 
          RowBox[{"INITIAL", " ", "CONDITIONS"}], "*)"}], 
         "\[IndentingNewLine]", 
         RowBox[{
          RowBox[{
           RowBox[{"a", "[", "0", "]"}], "==", "a0"}], ",", 
          RowBox[{
           RowBox[{"b", "[", "0", "]"}], "==", "b0"}], ",", 
          RowBox[{
           RowBox[{"NN", "[", "0", "]"}], "==", "NN0"}], ",", 
          RowBox[{
           RowBox[{"DD", "[", "0", "]"}], "==", "DD0"}], ",", 
          RowBox[{
           RowBox[{"pa", "[", "0", "]"}], "==", "pa0"}], ",", 
          RowBox[{
           RowBox[{"pb", "[", "0", "]"}], "==", "pb0"}], ",", 
          RowBox[{
           RowBox[{"fFN", "[", "0", "]"}], "==", "fFN0"}], ",", 
          RowBox[{
           RowBox[{"fAN", "[", "0", "]"}], "==", "fAN0"}], ",", 
          RowBox[{
           RowBox[{"dF", "[", "0", "]"}], "==", "dF0"}], ",", 
          RowBox[{
           RowBox[{"dA", "[", "0", "]"}], "==", "dA0"}], ",", 
          RowBox[{
           RowBox[{"ActBlood", "[", "0", "]"}], "==", "ActBlood0"}], ",", 
          RowBox[{"(*", 
           RowBox[{
            RowBox[{
             RowBox[{"kinj", "[", "0", "]"}], "==", "1"}], ","}], "*)"}], 
          "\[IndentingNewLine]", "\[IndentingNewLine]", 
          RowBox[{
           RowBox[{
            RowBox[{"a", "'"}], "[", "t", "]"}], "==", "0"}], ",", 
          "\[IndentingNewLine]", "\[IndentingNewLine]", 
          RowBox[{
           RowBox[{
            RowBox[{"b", "'"}], "[", "t", "]"}], "==", 
           RowBox[{"Fb", "[", "t", "]"}]}], ",", "\[IndentingNewLine]", 
          "\[IndentingNewLine]", 
          RowBox[{
           RowBox[{
            RowBox[{"NN", "'"}], "[", "t", "]"}], "==", 
           RowBox[{"FNN", "[", "t", "]"}]}], ",", 
          RowBox[{
           RowBox[{
            RowBox[{"DD", "'"}], "[", "t", "]"}], "==", 
           RowBox[{"FDD", "[", "t", "]"}]}], ",", 
          RowBox[{
           RowBox[{
            RowBox[{"pa", "'"}], "[", "t", "]"}], "==", 
           RowBox[{"Fpa", "[", "t", "]"}]}], ",", 
          RowBox[{
           RowBox[{
            RowBox[{"pb", "'"}], "[", "t", "]"}], "==", 
           RowBox[{"Fpb", "[", "t", "]"}]}], ",", 
          RowBox[{
           RowBox[{
            RowBox[{"fFN", "'"}], "[", "t", "]"}], "==", 
           RowBox[{"FfFN", "[", "t", "]"}]}], ",", 
          RowBox[{
           RowBox[{
            RowBox[{"fAN", "'"}], "[", "t", "]"}], "==", 
           RowBox[{"FfAN", "[", "t", "]"}]}], ",", 
          RowBox[{
           RowBox[{
            RowBox[{"dF", "'"}], "[", "t", "]"}], "==", 
           RowBox[{"FdF", "[", "t", "]"}]}], ",", 
          RowBox[{
           RowBox[{
            RowBox[{"dA", "'"}], "[", "t", "]"}], "==", 
           RowBox[{"FdA", "[", "t", "]"}]}], ",", 
          RowBox[{
           RowBox[{
            RowBox[{"ActBlood", "'"}], "[", "t", "]"}], "==", 
           RowBox[{"V", "*", "lambda", "*", 
            RowBox[{"(", 
             RowBox[{
              RowBox[{"a", "[", "t", "]"}], "+", 
              RowBox[{"pa", "[", "t", "]"}]}], ")"}]}]}], 
          "\[IndentingNewLine]", "\[IndentingNewLine]", ",", 
          RowBox[{"WhenEvent", "[", 
           RowBox[{
            RowBox[{
             RowBox[{"NN", "[", "t", "]"}], "<", 
             RowBox[{"Ncur", "/", "Nnor"}]}], ",", 
            RowBox[{"{", 
             RowBox[{
              RowBox[{"tEnd", "=", "t"}], ",", 
              RowBox[{"CureFlg", "=", "1"}]}], "}"}]}], "]"}]}], 
         "\[IndentingNewLine]", "}"}], "\[IndentingNewLine]", ",", 
        RowBox[{"{", 
         RowBox[{
         "a", ",", "b", ",", "NN", ",", "DD", ",", "pa", ",", "pb", ",", 
          "fFN", ",", "fAN", ",", "dF", ",", "dA", ",", "ActBlood"}], "}"}], 
        ",", 
        RowBox[{"{", 
         RowBox[{"t", ",", "0", ",", "tEnd"}], "}"}], "\[IndentingNewLine]", 
        ",", 
        RowBox[{"AccuracyGoal", "->", "10"}], ",", 
        RowBox[{"PrecisionGoal", "->", "10"}]}], "]"}]}], ";", 
     "\[IndentingNewLine]", "\[IndentingNewLine]", "\[IndentingNewLine]", 
     RowBox[{"If", "[", 
      RowBox[{
       RowBox[{"tEnd", "<", "tEndInit"}], ",", "\[IndentingNewLine]", 
       "\[IndentingNewLine]", 
       RowBox[{
        RowBox[{"a1", "=", 
         RowBox[{"First", "[", 
          RowBox[{"a", "/.", "sol"}], "]"}]}], ";", 
        RowBox[{"b1", "=", 
         RowBox[{"First", "[", 
          RowBox[{"b", "/.", "sol"}], "]"}]}], ";", " ", 
        RowBox[{"NN1", "=", 
         RowBox[{"First", "[", 
          RowBox[{"NN", "/.", "sol"}], "]"}]}], ";", " ", 
        RowBox[{"DD1", "=", 
         RowBox[{"First", "[", 
          RowBox[{"DD", "/.", "sol"}], "]"}]}], ";", "\[IndentingNewLine]", 
        RowBox[{"pa1", "=", 
         RowBox[{"First", "[", 
          RowBox[{"pa", "/.", "sol"}], "]"}]}], ";", " ", 
        RowBox[{"pb1", "=", 
         RowBox[{"First", "[", 
          RowBox[{"pb", "/.", "sol"}], "]"}]}], ";", " ", 
        RowBox[{"fFN1", "=", 
         RowBox[{"First", "[", 
          RowBox[{"fFN", "/.", "sol"}], "]"}]}], ";", " ", 
        RowBox[{"fAN1", "=", 
         RowBox[{"First", "[", 
          RowBox[{"fAN", "/.", "sol"}], "]"}]}], ";", " ", 
        RowBox[{"dF1", "=", 
         RowBox[{"First", "[", 
          RowBox[{"dF", "/.", "sol"}], "]"}]}], ";", "  ", 
        RowBox[{"dA1", "=", 
         RowBox[{"First", "[", 
          RowBox[{"dA", "/.", "sol"}], "]"}]}], ";", " ", 
        RowBox[{"ActBlood1", "=", 
         RowBox[{"First", "[", 
          RowBox[{"ActBlood", "/.", "sol"}], "]"}]}], ";", 
        "\[IndentingNewLine]", "\[IndentingNewLine]", 
        RowBox[{"If", "[", 
         RowBox[{
          RowBox[{"Nelimin", "==", "1"}], ",", 
          RowBox[{"NN0", "=", "0"}], ",", 
          RowBox[{"NN0", "=", 
           RowBox[{"NN1", "[", "tEnd", "]"}]}]}], "]"}], ";", 
        "\[IndentingNewLine]", 
        RowBox[{"DD0", "=", 
         RowBox[{"DD1", "[", "tEnd", "]"}]}], ";", 
        RowBox[{"a0", "=", 
         RowBox[{"a1", "[", "tEnd", "]"}]}], ";", 
        RowBox[{"b0", "=", 
         RowBox[{"b1", "[", "tEnd", "]"}]}], ";", "\[IndentingNewLine]", 
        RowBox[{"pa0", "=", 
         RowBox[{"pa1", "[", "tEnd", "]"}]}], ";", 
        RowBox[{"pb0", "=", 
         RowBox[{"pb1", "[", "tEnd", "]"}]}], ";", 
        RowBox[{"fFN0", "=", 
         RowBox[{"fFN1", "[", "tEnd", "]"}]}], ";", 
        RowBox[{"fAN0", "=", 
         RowBox[{"fAN1", "[", "tEnd", "]"}]}], ";", "\[IndentingNewLine]", 
        RowBox[{"dF0", "=", 
         RowBox[{"dF1", "[", "tEnd", "]"}]}], ";", 
        RowBox[{"dA0", "=", 
         RowBox[{"dA1", "[", "tEnd", "]"}]}], ";", 
        RowBox[{"ActBlood0", "=", 
         RowBox[{"ActBlood1", "[", "tEnd", "]"}]}], ";", 
        "\[IndentingNewLine]", 
        StyleBox["\[IndentingNewLine]",
         Background->RGBColor[0.88, 1, 0.88]], 
        RowBox[{"ClearAll", "[", 
         RowBox[{
         "a", ",", "b", ",", "NN", ",", "DD", ",", "pa", ",", "pb", ",", 
          "fFN", ",", "fAN", ",", "dF", ",", "dA", ",", "ActBlood", ",", 
          "sol"}], "]"}], ";", "\[IndentingNewLine]", "\[IndentingNewLine]", 
        RowBox[{"sol", "=", 
         RowBox[{"NDSolve", "[", 
          RowBox[{
           RowBox[{"{", "\[IndentingNewLine]", 
            RowBox[{"(*", 
             RowBox[{"INITIAL", " ", "CONDITIONS"}], "*)"}], 
            "\[IndentingNewLine]", 
            RowBox[{
             RowBox[{
              RowBox[{"a", "[", "tEnd", "]"}], "==", "a0"}], ",", 
             RowBox[{
              RowBox[{"b", "[", "tEnd", "]"}], "==", "b0"}], ",", 
             RowBox[{
              RowBox[{"NN", "[", "tEnd", "]"}], "==", "NN0"}], ",", 
             RowBox[{
              RowBox[{"DD", "[", "tEnd", "]"}], "==", "DD0"}], ",", 
             RowBox[{
              RowBox[{"pa", "[", "tEnd", "]"}], "==", "pa0"}], ",", 
             RowBox[{
              RowBox[{"pb", "[", "tEnd", "]"}], "==", "pb0"}], ",", 
             RowBox[{
              RowBox[{"fFN", "[", "tEnd", "]"}], "==", "fFN0"}], ",", 
             RowBox[{
              RowBox[{"fAN", "[", "tEnd", "]"}], "==", "fAN0"}], ",", 
             RowBox[{
              RowBox[{"dF", "[", "tEnd", "]"}], "==", "dF0"}], ",", 
             RowBox[{
              RowBox[{"dA", "[", "tEnd", "]"}], "==", "dA0"}], ",", 
             RowBox[{
              RowBox[{"ActBlood", "[", "tEnd", "]"}], "==", "ActBlood0"}], 
             ",", "\[IndentingNewLine]", "\[IndentingNewLine]", 
             RowBox[{
              RowBox[{
               RowBox[{"a", "'"}], "[", "t", "]"}], "==", 
              RowBox[{
               RowBox[{
                RowBox[{"-", " ", "lambda"}], "*", 
                RowBox[{"a", "[", "t", "]"}]}], 
               RowBox[{"(*", "decay", "*)"}], "-", 
               RowBox[{"kon", "*", 
                FractionBox["gamma", "V"], "*", 
                RowBox[{"(", 
                 RowBox[{
                  RowBox[{
                   RowBox[{"fFN", "[", "t", "]"}], "*", 
                   RowBox[{"NN", "[", "t", "]"}]}], "+", 
                  RowBox[{"dF", "[", "t", "]"}]}], ")"}], "*", 
                RowBox[{"a", "[", "t", "]"}]}], 
               RowBox[{"(*", "binding", "*)"}], "-", 
               RowBox[{"kappac", "*", 
                RowBox[{"a", "[", "t", "]"}]}]}]}], 
             RowBox[{"(*", "clearance", "*)"}], ",", "\[IndentingNewLine]", 
             "\[IndentingNewLine]", 
             RowBox[{
              RowBox[{
               RowBox[{"b", "'"}], "[", "t", "]"}], "==", " ", 
              RowBox[{
               RowBox[{"lambda", "*", 
                RowBox[{"a", "[", "t", "]"}]}], 
               RowBox[{"(*", 
                RowBox[{"decay", " ", "of", " ", "a"}], "*)"}], "-", 
               RowBox[{"kon", "*", 
                FractionBox["gamma", "V"], "*", 
                RowBox[{"(", 
                 RowBox[{
                  RowBox[{
                   RowBox[{"fFN", "[", "t", "]"}], "*", 
                   RowBox[{"NN", "[", "t", "]"}]}], "+", 
                  RowBox[{"dF", "[", "t", "]"}]}], ")"}], "*", 
                RowBox[{"b", "[", "t", "]"}]}], 
               RowBox[{"(*", "binding", "*)"}], "-", 
               RowBox[{"kappac", "*", 
                RowBox[{"b", "[", "t", "]"}]}]}]}], 
             RowBox[{"(*", "clearance", "*)"}], ",", "\[IndentingNewLine]", 
             "\[IndentingNewLine]", 
             RowBox[{
              RowBox[{
               RowBox[{"NN", "'"}], "[", "t", "]"}], "==", 
              RowBox[{"FNN", "[", "t", "]"}]}], ",", 
             RowBox[{
              RowBox[{
               RowBox[{"DD", "'"}], "[", "t", "]"}], "==", 
              RowBox[{"FDD", "[", "t", "]"}]}], ",", 
             RowBox[{
              RowBox[{
               RowBox[{"pa", "'"}], "[", "t", "]"}], "==", 
              RowBox[{"Fpa", "[", "t", "]"}]}], ",", 
             RowBox[{
              RowBox[{
               RowBox[{"pb", "'"}], "[", "t", "]"}], "==", 
              RowBox[{"Fpb", "[", "t", "]"}]}], ",", 
             RowBox[{
              RowBox[{
               RowBox[{"fFN", "'"}], "[", "t", "]"}], "==", 
              RowBox[{"FfFN", "[", "t", "]"}]}], ",", 
             RowBox[{
              RowBox[{
               RowBox[{"fAN", "'"}], "[", "t", "]"}], "==", 
              RowBox[{"FfAN", "[", "t", "]"}]}], ",", 
             RowBox[{
              RowBox[{
               RowBox[{"dF", "'"}], "[", "t", "]"}], "==", 
              RowBox[{"FdF", "[", "t", "]"}]}], ",", 
             RowBox[{
              RowBox[{
               RowBox[{"dA", "'"}], "[", "t", "]"}], "==", 
              RowBox[{"FdA", "[", "t", "]"}]}], ",", 
             RowBox[{
              RowBox[{
               RowBox[{"ActBlood", "'"}], "[", "t", "]"}], "==", 
              RowBox[{"V", "*", "lambda", "*", 
               RowBox[{"(", 
                RowBox[{
                 RowBox[{"a", "[", "t", "]"}], "+", 
                 RowBox[{"pa", "[", "t", "]"}]}], ")"}]}]}], 
             "\[IndentingNewLine]", "\[IndentingNewLine]", ",", 
             RowBox[{"WhenEvent", "[", 
              RowBox[{
               RowBox[{
                RowBox[{"NN", "[", "t", "]"}], ">", 
                RowBox[{"Cd", "/", "Nnor"}]}], ",", 
               RowBox[{"{", 
                RowBox[{
                 RowBox[{"tEndInit", "=", "t"}], ",", 
                 "\"\<RestartIntegration\>\""}], "}"}]}], "]"}]}], 
            "\[IndentingNewLine]", "}"}], "\[IndentingNewLine]", ",", 
           RowBox[{"{", 
            RowBox[{
            "a", ",", "b", ",", "NN", ",", "DD", ",", "pa", ",", "pb", ",", 
             "fFN", ",", "fAN", ",", "dF", ",", "dA", ",", "ActBlood"}], 
            "}"}], ",", 
           RowBox[{"{", 
            RowBox[{"t", ",", "tEnd", ",", "tEndInit"}], "}"}], 
           "\[IndentingNewLine]", ",", 
           RowBox[{"AccuracyGoal", "->", "10"}], ",", 
           RowBox[{"PrecisionGoal", "->", "10"}], ",", 
           RowBox[{"Method", "\[Rule]", "\"\<StiffnessSwitching\>\""}]}], 
          "]"}]}], ";", "\[IndentingNewLine]", "\[IndentingNewLine]", 
        RowBox[{"a2", "=", 
         RowBox[{"First", "[", 
          RowBox[{"a", "/.", "sol"}], "]"}]}], ";", 
        RowBox[{"b2", "=", 
         RowBox[{"First", "[", 
          RowBox[{"b", "/.", "sol"}], "]"}]}], ";", " ", 
        RowBox[{"NN2", "=", 
         RowBox[{"First", "[", 
          RowBox[{"NN", "/.", "sol"}], "]"}]}], ";", " ", 
        RowBox[{"DD2", "=", 
         RowBox[{"First", "[", 
          RowBox[{"DD", "/.", "sol"}], "]"}]}], ";", "\[IndentingNewLine]", 
        RowBox[{"pa2", "=", 
         RowBox[{"First", "[", 
          RowBox[{"pa", "/.", "sol"}], "]"}]}], ";", " ", 
        RowBox[{"pb2", "=", 
         RowBox[{"First", "[", 
          RowBox[{"pb", "/.", "sol"}], "]"}]}], ";", " ", 
        RowBox[{"fFN2", "=", 
         RowBox[{"First", "[", 
          RowBox[{"fFN", "/.", "sol"}], "]"}]}], ";", " ", 
        RowBox[{"fAN2", "=", 
         RowBox[{"First", "[", 
          RowBox[{"fAN", "/.", "sol"}], "]"}]}], ";", " ", 
        RowBox[{"dF2", "=", 
         RowBox[{"First", "[", 
          RowBox[{"dF", "/.", "sol"}], "]"}]}], ";", "  ", 
        RowBox[{"dA2", "=", 
         RowBox[{"First", "[", 
          RowBox[{"dA", "/.", "sol"}], "]"}]}], ";", " ", 
        RowBox[{"ActBlood2", "=", 
         RowBox[{"First", "[", 
          RowBox[{"ActBlood", "/.", "sol"}], "]"}]}], ";", 
        "\[IndentingNewLine]", "\[IndentingNewLine]", 
        RowBox[{"a", "=", 
         RowBox[{"Piecewise", "[", 
          RowBox[{"{", 
           RowBox[{
            RowBox[{"{", 
             RowBox[{"a1", ",", 
              RowBox[{"0", "<=", "t", "<", "tEnd"}]}], "}"}], ",", 
            RowBox[{"{", 
             RowBox[{"a2", ",", 
              RowBox[{"tEnd", "<=", "t", "<", "tEndInit"}]}], "}"}]}], "}"}], 
          "]"}]}], ";", 
        RowBox[{"b", "=", 
         RowBox[{"Piecewise", "[", 
          RowBox[{"{", 
           RowBox[{
            RowBox[{"{", 
             RowBox[{"b1", ",", 
              RowBox[{"0", "<=", "t", "<", "tEnd"}]}], "}"}], ",", 
            RowBox[{"{", 
             RowBox[{"b2", ",", 
              RowBox[{"tEnd", "<=", "t", "<", "tEndInit"}]}], "}"}]}], "}"}], 
          "]"}]}], ";", 
        RowBox[{"NN", "=", 
         RowBox[{"Piecewise", "[", 
          RowBox[{"{", 
           RowBox[{
            RowBox[{"{", 
             RowBox[{"NN1", ",", 
              RowBox[{"0", "<=", "t", "<", "tEnd"}]}], "}"}], ",", 
            RowBox[{"{", 
             RowBox[{"NN2", ",", 
              RowBox[{"tEnd", "<=", "t", "<", "tEndInit"}]}], "}"}]}], "}"}], 
          "]"}]}], ";", 
        RowBox[{"DD", "=", 
         RowBox[{"Piecewise", "[", 
          RowBox[{"{", 
           RowBox[{
            RowBox[{"{", 
             RowBox[{"DD1", ",", 
              RowBox[{"0", "<=", "t", "<", "tEnd"}]}], "}"}], ",", 
            RowBox[{"{", 
             RowBox[{"DD2", ",", 
              RowBox[{"tEnd", "<=", "t", "<", "tEndInit"}]}], "}"}]}], "}"}], 
          "]"}]}], ";", 
        RowBox[{"pa", "=", 
         RowBox[{"Piecewise", "[", 
          RowBox[{"{", 
           RowBox[{
            RowBox[{"{", 
             RowBox[{"pa1", ",", 
              RowBox[{"0", "<=", "t", "<", "tEnd"}]}], "}"}], ",", 
            RowBox[{"{", 
             RowBox[{"pa2", ",", 
              RowBox[{"tEnd", "<=", "t", "<", "tEndInit"}]}], "}"}]}], "}"}], 
          "]"}]}], ";", 
        RowBox[{"pb", "=", 
         RowBox[{"Piecewise", "[", 
          RowBox[{"{", 
           RowBox[{
            RowBox[{"{", 
             RowBox[{"pb1", ",", 
              RowBox[{"0", "<=", "t", "<", "tEnd"}]}], "}"}], ",", 
            RowBox[{"{", 
             RowBox[{"pb2", ",", 
              RowBox[{"tEnd", "<=", "t", "<", "tEndInit"}]}], "}"}]}], "}"}], 
          "]"}]}], ";", 
        RowBox[{"fFN", "=", 
         RowBox[{"Piecewise", "[", 
          RowBox[{"{", 
           RowBox[{
            RowBox[{"{", 
             RowBox[{"fFN1", ",", 
              RowBox[{"0", "<=", "t", "<", "tEnd"}]}], "}"}], ",", 
            RowBox[{"{", 
             RowBox[{"fFN2", ",", 
              RowBox[{"tEnd", "<=", "t", "<", "tEndInit"}]}], "}"}]}], "}"}], 
          "]"}]}], ";", 
        RowBox[{"fAN", "=", 
         RowBox[{"Piecewise", "[", 
          RowBox[{"{", 
           RowBox[{
            RowBox[{"{", 
             RowBox[{"fAN1", ",", 
              RowBox[{"0", "<=", "t", "<", "tEnd"}]}], "}"}], ",", 
            RowBox[{"{", 
             RowBox[{"fAN2", ",", 
              RowBox[{"tEnd", "<=", "t", "<", "tEndInit"}]}], "}"}]}], "}"}], 
          "]"}]}], ";", 
        RowBox[{"dF", "=", 
         RowBox[{"Piecewise", "[", 
          RowBox[{"{", 
           RowBox[{
            RowBox[{"{", 
             RowBox[{"dF1", ",", 
              RowBox[{"0", "<=", "t", "<", "tEnd"}]}], "}"}], ",", 
            RowBox[{"{", 
             RowBox[{"dF2", ",", 
              RowBox[{"tEnd", "<=", "t", "<", "tEndInit"}]}], "}"}]}], "}"}], 
          "]"}]}], ";", 
        RowBox[{"dA", "=", 
         RowBox[{"Piecewise", "[", 
          RowBox[{"{", 
           RowBox[{
            RowBox[{"{", 
             RowBox[{"dA1", ",", 
              RowBox[{"0", "<=", "t", "<", "tEnd"}]}], "}"}], ",", 
            RowBox[{"{", 
             RowBox[{"dA2", ",", 
              RowBox[{"tEnd", "<=", "t", "<", "tEndInit"}]}], "}"}]}], "}"}], 
          "]"}]}], ";", 
        RowBox[{"ActBlood", "=", 
         RowBox[{"Piecewise", "[", 
          RowBox[{"{", 
           RowBox[{
            RowBox[{"{", 
             RowBox[{"ActBlood1", ",", 
              RowBox[{"0", "<=", "t", "<", "tEnd"}]}], "}"}], ",", 
            RowBox[{"{", 
             RowBox[{"ActBlood2", ",", 
              RowBox[{"tEnd", "<=", "t", "<", "tEndInit"}]}], "}"}]}], "}"}], 
          "]"}]}]}], "\[IndentingNewLine]", ",", "\[IndentingNewLine]", 
       RowBox[{
        RowBox[{"a", "=", 
         RowBox[{"First", "[", 
          RowBox[{"a", "/.", "sol"}], "]"}]}], ";", 
        RowBox[{"b", "=", 
         RowBox[{"First", "[", 
          RowBox[{"b", "/.", "sol"}], "]"}]}], ";", " ", 
        RowBox[{"NN", "=", 
         RowBox[{"First", "[", 
          RowBox[{"NN", "/.", "sol"}], "]"}]}], ";", " ", 
        RowBox[{"DD", "=", 
         RowBox[{"First", "[", 
          RowBox[{"DD", "/.", "sol"}], "]"}]}], ";", "\[IndentingNewLine]", 
        RowBox[{"pa", "=", 
         RowBox[{"First", "[", 
          RowBox[{"pa", "/.", "sol"}], "]"}]}], ";", " ", 
        RowBox[{"pb", "=", 
         RowBox[{"First", "[", 
          RowBox[{"pb", "/.", "sol"}], "]"}]}], ";", " ", 
        RowBox[{"fFN", "=", 
         RowBox[{"First", "[", 
          RowBox[{"fFN", "/.", "sol"}], "]"}]}], ";", " ", 
        RowBox[{"fAN", "=", 
         RowBox[{"First", "[", 
          RowBox[{"fAN", "/.", "sol"}], "]"}]}], ";", " ", 
        RowBox[{"dF", "=", 
         RowBox[{"First", "[", 
          RowBox[{"dF", "/.", "sol"}], "]"}]}], ";", "  ", 
        RowBox[{"dA", "=", 
         RowBox[{"First", "[", 
          RowBox[{"dA", "/.", "sol"}], "]"}]}], ";", " ", 
        RowBox[{"ActBlood", "=", 
         RowBox[{"First", "[", 
          RowBox[{"ActBlood", "/.", "sol"}], "]"}]}], ";"}]}], 
      "\[IndentingNewLine]", "]"}], ";"}], "\[IndentingNewLine]", ")"}]}], 
  ";"}], "\[IndentingNewLine]", 
 RowBox[{
  RowBox[{
   RowBox[{"SolutionOccRec", "[", 
    RowBox[{"Nm_", ",", "purity_"}], "]"}], ":=", 
   RowBox[{"(", 
    RowBox[{"(*", " ", 
     RowBox[{
      RowBox[{"receptors", " ", "are", " ", "fully", " ", "occupied"}], ",", 
      " ", 
      RowBox[{"kf", "=", "0"}]}], " ", "*)"}], "\[IndentingNewLine]", 
    RowBox[{
     RowBox[{"If", "[", 
      RowBox[{
       RowBox[{"purity", "==", "0"}], ",", 
       RowBox[{"etast", "=", 
        RowBox[{"eta", "*", 
         FractionBox[
          RowBox[{"lambda", "+", "kappac"}], "kappac"]}]}], ",", 
       RowBox[{"etast", "=", "eta"}]}], "]"}], ";", "\[IndentingNewLine]", 
     RowBox[{"ClearAll", "[", 
      RowBox[{"NN", ",", "DD", ",", "fAN", ",", "dA", ",", "pa"}], "]"}], ";",
      "\[IndentingNewLine]", "\[IndentingNewLine]", 
     RowBox[{"tEnd", "=", "tEndInit"}], ";", "\[IndentingNewLine]", 
     RowBox[{"tCure", "=", "999999999"}], ";", "\[IndentingNewLine]", 
     "\[IndentingNewLine]", 
     RowBox[{"(*", " ", 
      RowBox[{"Radiation", " ", "damage", " ", "function"}], " ", "*)"}], 
     "\[IndentingNewLine]", 
     RowBox[{
      RowBox[{"RD", "[", 
       RowBox[{"NN_", ",", "DD_", ",", "fAN_", ",", "dA_"}], "]"}], ":=", 
      RowBox[{"alpha", "*", 
       RowBox[{"(", 
        RowBox[{
         RowBox[{"ks", "*", 
          FractionBox[
           RowBox[{"lambda", "*", "gamma", "*", "fAN"}], "nu"]}], 
         RowBox[{"(*", 
          RowBox[{"self", "-", "dose"}], "*)"}], "+", 
         RowBox[{
          RowBox[{"(", 
           RowBox[{"1", "-", "ks"}], ")"}], "*", 
          FractionBox[
           RowBox[{"lambda", "*", "gamma", "*", 
            RowBox[{"(", 
             RowBox[{
              RowBox[{"fAN", "*", "NN"}], "+", "dA"}], ")"}]}], 
           RowBox[{"nu", "*", 
            RowBox[{"(", 
             RowBox[{"NN", "+", "DD"}], ")"}]}]]}]}], 
        RowBox[{"(*", 
         RowBox[{"cross", "-", "fire"}], "*)"}], ")"}]}]}], ";", 
     "\[IndentingNewLine]", "\[IndentingNewLine]", 
     RowBox[{"(*", " ", 
      RowBox[{"Viable", " ", "cells"}], " ", "*)"}], " ", 
     RowBox[{
      RowBox[{"FNN", "[", "t_", "]"}], ":=", 
      RowBox[{
       RowBox[{"rho", "*", 
        RowBox[{"NN", "[", "t", "]"}]}], 
       RowBox[{"(*", "proliferation", "*)"}], "-", 
       RowBox[{
        RowBox[{"RD", "[", 
         RowBox[{
          RowBox[{"NN", "[", "t", "]"}], ",", 
          RowBox[{"DD", "[", "t", "]"}], ",", 
          RowBox[{"fAN", "[", "t", "]"}], ",", 
          RowBox[{"dA", "[", "t", "]"}]}], "]"}], "*", 
        RowBox[{"NN", "[", "t", "]"}]}]}]}], 
     RowBox[{"(*", "damage", "*)"}], ";", "\[IndentingNewLine]", 
     "\[IndentingNewLine]", 
     RowBox[{"(*", " ", 
      RowBox[{"Damaged", " ", "cells"}], " ", "*)"}], 
     RowBox[{
      RowBox[{"FDD", "[", "t_", "]"}], ":=", 
      RowBox[{
       RowBox[{
        RowBox[{"RD", "[", 
         RowBox[{
          RowBox[{"NN", "[", "t", "]"}], ",", 
          RowBox[{"DD", "[", "t", "]"}], ",", 
          RowBox[{"fAN", "[", "t", "]"}], ",", 
          RowBox[{"dA", "[", "t", "]"}]}], "]"}], "*", 
        RowBox[{"NN", "[", "t", "]"}]}], 
       RowBox[{"(*", "damage", "*)"}], "-", 
       RowBox[{"omega", "*", 
        RowBox[{"DD", "[", "t", "]"}]}]}]}], 
     RowBox[{"(*", "death", "*)"}], ";", "\[IndentingNewLine]", 
     "\[IndentingNewLine]", 
     RowBox[{"(*", " ", 
      RowBox[{
      "Active", " ", "receptors", " ", "of", " ", "viable", " ", "cells"}], 
      " ", "*)"}], " ", 
     RowBox[{
      RowBox[{"FfAN", "[", "t_", "]"}], ":=", 
      RowBox[{
       RowBox[{
        FractionBox["1", 
         RowBox[{"etast", "+", "1"}]], "*", "rho"}], "-", 
       RowBox[{
        RowBox[{"(", 
         RowBox[{"lambda", "+", "rho"}], ")"}], "*", 
        RowBox[{"fAN", "[", "t", "]"}]}]}]}], ";", "\[IndentingNewLine]", 
     RowBox[{"(*", " ", 
      RowBox[{
      "Active", " ", "receptors", " ", "of", " ", "damaged", " ", "cells"}], 
      " ", "*)"}], " ", "\[IndentingNewLine]", 
     RowBox[{
      RowBox[{"FdA", "[", "t_", "]"}], ":=", 
      RowBox[{
       RowBox[{
        RowBox[{"RD", "[", 
         RowBox[{
          RowBox[{"NN", "[", "t", "]"}], ",", 
          RowBox[{"DD", "[", "t", "]"}], ",", 
          RowBox[{"fAN", "[", "t", "]"}], ",", 
          RowBox[{"dA", "[", "t", "]"}]}], "]"}], "*", 
        RowBox[{"fAN", "[", "t", "]"}], "*", 
        RowBox[{"NN", "[", "t", "]"}]}], "-", 
       RowBox[{"lambda", "*", 
        RowBox[{"dA", "[", "t", "]"}]}], "-", 
       RowBox[{"omega", "*", 
        RowBox[{"dA", "[", "t", "]"}]}]}]}], ";", "\[IndentingNewLine]", 
     "\[IndentingNewLine]", 
     RowBox[{"(*", " ", 
      RowBox[{"Active", " ", "fragments"}], " ", "*)"}], " ", 
     RowBox[{
      RowBox[{"Fpa", "[", "t_", "]"}], ":=", 
      RowBox[{
       RowBox[{"omega", "*", 
        FractionBox[
         RowBox[{"gamma", "*", 
          RowBox[{"dA", "[", "t", "]"}]}], "V"]}], 
       RowBox[{"(*", "release", "*)"}], "-", 
       RowBox[{"lambda", "*", 
        RowBox[{"pa", "[", "t", "]"}]}], " ", 
       RowBox[{"(*", "decay", "*)"}], "-", 
       RowBox[{"kappap", "*", 
        RowBox[{"pa", "[", "t", "]"}]}]}]}], " ", 
     RowBox[{"(*", "clearance", "*)"}], ";", 
     StyleBox["\[IndentingNewLine]",
      Background->RGBColor[0.88, 1, 0.88]], "\[IndentingNewLine]", 
     RowBox[{"NN0", "=", "N0"}], ";", "\[IndentingNewLine]", 
     RowBox[{"DD0", "=", "0"}], ";", "\[IndentingNewLine]", 
     RowBox[{"fAN0", "=", 
      FractionBox["1", 
       RowBox[{"eta", "+", "1"}]]}], ";", "\[IndentingNewLine]", 
     RowBox[{"dA0", "=", "0"}], ";", "\[IndentingNewLine]", 
     RowBox[{"pa0", "=", "0"}], ";", 
     StyleBox["\[IndentingNewLine]",
      Background->RGBColor[0.88, 1, 0.88]], "\[IndentingNewLine]", 
     RowBox[{"ClearAll", "[", 
      RowBox[{"NN", ",", "DD", ",", "fAN", ",", "dA", ",", "pa"}], "]"}], ";",
      "\[IndentingNewLine]", "\[IndentingNewLine]", 
     RowBox[{"sol", "=", 
      RowBox[{"NDSolve", "[", 
       RowBox[{
        RowBox[{"{", "\[IndentingNewLine]", 
         RowBox[{"(*", 
          RowBox[{"INITIAL", " ", "CONDITIONS"}], "*)"}], 
         "\[IndentingNewLine]", 
         RowBox[{
          RowBox[{
           RowBox[{"NN", "[", "0", "]"}], "==", "NN0"}], ",", 
          RowBox[{
           RowBox[{"DD", "[", "0", "]"}], "==", "DD0"}], ",", 
          RowBox[{
           RowBox[{"fAN", "[", "0", "]"}], "==", "fAN0"}], ",", 
          RowBox[{
           RowBox[{"dA", "[", "0", "]"}], "==", "dA0"}], ",", 
          RowBox[{
           RowBox[{"pa", "[", "0", "]"}], "==", "pa0"}], ",", 
          "\[IndentingNewLine]", "\[IndentingNewLine]", "\[IndentingNewLine]", 
          RowBox[{
           RowBox[{
            RowBox[{"NN", "'"}], "[", "t", "]"}], "==", 
           RowBox[{"FNN", "[", "t", "]"}]}], ",", 
          RowBox[{
           RowBox[{
            RowBox[{"DD", "'"}], "[", "t", "]"}], "==", 
           RowBox[{"FDD", "[", "t", "]"}]}], ",", 
          RowBox[{
           RowBox[{
            RowBox[{"fAN", "'"}], "[", "t", "]"}], "==", 
           RowBox[{"FfAN", "[", "t", "]"}]}], ",", 
          RowBox[{
           RowBox[{
            RowBox[{"dA", "'"}], "[", "t", "]"}], "==", 
           RowBox[{"FdA", "[", "t", "]"}]}], ",", 
          RowBox[{
           RowBox[{
            RowBox[{"pa", "'"}], "[", "t", "]"}], "==", 
           RowBox[{"Fpa", "[", "t", "]"}]}], "\[IndentingNewLine]", 
          "\[IndentingNewLine]", ",", 
          RowBox[{"WhenEvent", "[", 
           RowBox[{
            RowBox[{
             RowBox[{"NN", "[", "t", "]"}], "<", 
             RowBox[{"Ncur", "/", "Nnor"}]}], ",", 
            RowBox[{"{", 
             RowBox[{
              RowBox[{
               RowBox[{"NN", "[", "t", "]"}], "->", 
               RowBox[{"Nm", "/", "Nnor"}]}], ",", 
              RowBox[{"tCure", "=", "t"}]}], "}"}]}], "]"}]}], 
         "\[IndentingNewLine]", "}"}], "\[IndentingNewLine]", ",", 
        RowBox[{"{", 
         RowBox[{"NN", ",", "DD", ",", "fAN", ",", "dA", ",", "pa"}], "}"}], 
        ",", 
        RowBox[{"{", 
         RowBox[{"t", ",", "0", ",", "tEnd"}], "}"}], "\[IndentingNewLine]", 
        ",", 
        RowBox[{"AccuracyGoal", "->", "10"}], ",", 
        RowBox[{"PrecisionGoal", "->", "10"}]}], "]"}]}], ";", 
     "\[IndentingNewLine]", "\[IndentingNewLine]", 
     RowBox[{"NN", "=", 
      RowBox[{"First", "[", 
       RowBox[{"NN", "/.", "sol"}], "]"}]}], ";", " ", 
     RowBox[{"DD", "=", 
      RowBox[{"First", "[", 
       RowBox[{"DD", "/.", "sol"}], "]"}]}], ";", " ", 
     RowBox[{"fAN", "=", 
      RowBox[{"First", "[", 
       RowBox[{"fAN", "/.", "sol"}], "]"}]}], ";", 
     RowBox[{"dA", "=", 
      RowBox[{"First", "[", 
       RowBox[{"dA", "/.", "sol"}], "]"}]}], ";", " ", 
     RowBox[{"pa", "=", 
      RowBox[{"First", "[", 
       RowBox[{"pa", "/.", "sol"}], "]"}]}], ";"}], " ", 
    "\[IndentingNewLine]", "\[IndentingNewLine]", ")"}]}], ";"}]}], "Input",
 CellGroupingRules->{"GroupTogetherGrouping", 10000.},
 CellChangeTimes->{{3.9032215727215767`*^9, 3.9032216214513597`*^9}, {
   3.9032216647415323`*^9, 3.9032216726820374`*^9}, 3.903221719947893*^9, {
   3.903221778311871*^9, 3.90322179442163*^9}, {3.903221834752115*^9, 
   3.9032219853298054`*^9}, {3.9032220679885845`*^9, 
   3.9032220975829325`*^9}, {3.903222226601976*^9, 3.9032222492904797`*^9}, {
   3.903222784567658*^9, 3.9032228661974287`*^9}, {3.9032229331801324`*^9, 
   3.9032229333982577`*^9}, {3.903223126361827*^9, 3.9032231412719526`*^9}, {
   3.9032236688019724`*^9, 3.903223670287158*^9}, {3.9032238479512143`*^9, 
   3.903223848119485*^9}, 3.9032244419699907`*^9, 3.903224814309083*^9, 
   3.9032249036683383`*^9, {3.903226064852273*^9, 3.9032260663629932`*^9}, {
   3.903226703362811*^9, 3.903226704984069*^9}, {3.90322681965366*^9, 
   3.9032268308867273`*^9}, {3.9032269049273624`*^9, 
   3.9032269337393365`*^9}, {3.9032270814755716`*^9, 
   3.9032270818611627`*^9}, {3.9032278460645204`*^9, 
   3.9032278519551716`*^9}, {3.903456860760648*^9, 3.903457002183444*^9}, {
   3.9034570890567446`*^9, 3.903457117875103*^9}, {3.903457158311507*^9, 
   3.9034571594115906`*^9}, {3.9034573005535793`*^9, 
   3.9034573024402432`*^9}, {3.9034573962055335`*^9, 3.903457411978867*^9}, {
   3.903457443602411*^9, 3.903457445629775*^9}, {3.903457482265771*^9, 
   3.9034574826834126`*^9}, {3.9034577359732285`*^9, 
   3.9034577581061726`*^9}, {3.9034579320644236`*^9, 3.9034579326008472`*^9}, 
   3.903457988015377*^9, {3.903458113497116*^9, 3.9034581253999453`*^9}, {
   3.903458155949194*^9, 3.903458180722036*^9}, {3.9034582175864286`*^9, 
   3.90345822054736*^9}, {3.9034582734599886`*^9, 3.903458319017416*^9}, {
   3.903458427752865*^9, 3.9034586151497893`*^9}, {3.903458657099499*^9, 
   3.9034586709222794`*^9}, {3.903461593102436*^9, 3.903461609953864*^9}, {
   3.9034616520489388`*^9, 3.903461763089121*^9}, {3.903461804717095*^9, 
   3.9034618529857087`*^9}, {3.9034620400613155`*^9, 
   3.9034620927761364`*^9}, {3.903462177153552*^9, 3.903462225034715*^9}, {
   3.9034622963532643`*^9, 3.9034622981913667`*^9}, 3.9034623823736277`*^9, {
   3.9034624235214806`*^9, 3.9034624386753798`*^9}, {3.903462474847868*^9, 
   3.903462522038639*^9}, {3.90346255327073*^9, 3.903462566875566*^9}, {
   3.903462656676058*^9, 3.9034626567723265`*^9}, {3.9034626921610856`*^9, 
   3.9034626922824564`*^9}, 3.903462728255717*^9, {3.9034627613130603`*^9, 
   3.90346283432722*^9}, {3.903462966520975*^9, 3.903463064709485*^9}, {
   3.903463100347267*^9, 3.9034632755356984`*^9}, {3.9034633949785137`*^9, 
   3.9034635388698716`*^9}, {3.903463691051818*^9, 3.9034637467268653`*^9}, {
   3.9034637845994005`*^9, 3.9034638145481744`*^9}, {3.90346386089985*^9, 
   3.903463870238822*^9}, {3.903463923140396*^9, 3.903463996161629*^9}, {
   3.9034640522010098`*^9, 3.903464112648307*^9}, {3.903464166749758*^9, 
   3.903464258258723*^9}, 3.903464356630059*^9, 3.9034644052206535`*^9, 
   3.903464452760474*^9, {3.9034647407698317`*^9, 3.9034648147084045`*^9}, {
   3.903465006969142*^9, 3.903465242295987*^9}, {3.903465274180566*^9, 
   3.903465425449503*^9}, 3.9034655484995403`*^9, 3.903465698849411*^9, {
   3.9034658584528193`*^9, 3.90346586799844*^9}, {3.9034659213700304`*^9, 
   3.9034659418553953`*^9}, {3.9034660092317343`*^9, 
   3.9034660622104125`*^9}, {3.903466097400539*^9, 3.903466099859174*^9}, {
   3.9034661299103193`*^9, 3.9034661311628404`*^9}, {3.903466204001342*^9, 
   3.9034662185480127`*^9}, {3.9034663373457413`*^9, 3.903466338090184*^9}, 
   3.9034664758661876`*^9, {3.903466512963341*^9, 3.9034665157787466`*^9}, {
   3.9034665465205936`*^9, 3.9034666417613087`*^9}, 3.9034672109182367`*^9, {
   3.9034673196951947`*^9, 3.903467373090266*^9}, {3.903467483260867*^9, 
   3.9034675265758*^9}, {3.903467637469289*^9, 3.9034676879016542`*^9}, {
   3.9034677756979847`*^9, 3.9034677811184397`*^9}, {3.9034678304106073`*^9, 
   3.9034678312083445`*^9}, {3.9034679201602554`*^9, 3.903467920978547*^9}, {
   3.903468007730485*^9, 3.90346804936032*^9}, 3.9034682144345856`*^9, {
   3.9034682702565403`*^9, 3.9034683039873505`*^9}, 3.9034690272102847`*^9, {
   3.903469278523031*^9, 3.9034692785848064`*^9}, {3.903469338656147*^9, 
   3.9034693984693575`*^9}, 3.903615026165286*^9, {3.9036279776695356`*^9, 
   3.9036280066554174`*^9}, 3.9036280818773193`*^9, {3.9036281410326395`*^9, 
   3.903628141756222*^9}, {3.903628201123582*^9, 3.9036282065071707`*^9}, {
   3.9036282669370413`*^9, 3.903628340334902*^9}, {3.903628487843192*^9, 
   3.903628508962824*^9}, {3.9036294326951046`*^9, 3.9036294332880807`*^9}, 
   3.903629468426444*^9, 3.903629582960817*^9, 3.903629650625095*^9, {
   3.90363058814542*^9, 3.9036306164841886`*^9}, {3.903631473381585*^9, 
   3.903631566157378*^9}, {3.9036316451775503`*^9, 3.903631645662793*^9}, {
   3.9036318960964403`*^9, 3.903631899513303*^9}, {3.9036327377831035`*^9, 
   3.9036327724586077`*^9}, 3.9036328471051664`*^9, {3.9036329352107086`*^9, 
   3.9036329389843693`*^9}, {3.9036329781824455`*^9, 3.903632996054598*^9}, {
   3.903633745960846*^9, 3.903633754579459*^9}, {3.9036338601684046`*^9, 
   3.9036338811478252`*^9}, {3.90365128511264*^9, 3.9036513335161247`*^9}, {
   3.903651419855095*^9, 3.9036514511456146`*^9}, {3.9036516749900427`*^9, 
   3.9036517195897837`*^9}, {3.903699803406806*^9, 3.90369980933739*^9}, {
   3.9037024302446527`*^9, 3.90370243492379*^9}, {3.90370423216728*^9, 
   3.9037042449249277`*^9}, 3.904151620788786*^9, {3.9041569257913427`*^9, 
   3.9041569260263824`*^9}, {3.9042310868626328`*^9, 
   3.9042310904426765`*^9}, {3.9044072181141376`*^9, 
   3.9044072720329065`*^9}, {3.904407754786212*^9, 3.9044077628537054`*^9}, 
   3.9044078219680014`*^9, {3.904407925104107*^9, 3.904407934822831*^9}, {
   3.904408829545726*^9, 3.9044088656531*^9}, 3.9046537090034*^9, {
   3.9047373265578413`*^9, 3.9047373267010336`*^9}, {3.9050187726678286`*^9, 
   3.9050188147324753`*^9}, {3.9050196084402766`*^9, 3.9050196105929375`*^9}, 
   3.9050198187546425`*^9, 3.90501991975467*^9, 3.905253732499436*^9, 
   3.9052547804119873`*^9, {3.9054257323173532`*^9, 3.905425734201068*^9}, {
   3.916331971897879*^9, 3.916332027448292*^9}, {3.9163324786530733`*^9, 
   3.9163325434037437`*^9}, {3.9164167731034875`*^9, 3.9164167809703665`*^9}, 
   3.9164168138364215`*^9, {3.9164168486912575`*^9, 3.9164168497552433`*^9}, {
   3.9164971421132984`*^9, 3.916497189949356*^9}, {3.9164972891193075`*^9, 
   3.9164972927783065`*^9}, {3.9164973780807643`*^9, 
   3.9164974349077816`*^9}, {3.9219392231736774`*^9, 3.9219392902865877`*^9}},
 CellLabel->"In[19]:=",ExpressionUUID->"46fc7e8b-3bda-4a5a-b0e8-97c384d4a0b4"],

Cell[BoxData[
 RowBox[{
  RowBox[{"SetBasicParameterValues", "[", "]"}], ";"}]], "Input",
 CellGroupingRules->{"GroupTogetherGrouping", 10000.},
 CellChangeTimes->{3.916176457605407*^9},
 CellLabel->"In[21]:=",ExpressionUUID->"d9a27a8e-e472-427f-af5b-43858dd123a4"],

Cell[BoxData[
 RowBox[{
  StyleBox[
   RowBox[{"(*", " ", 
    RowBox[{
    "Here", " ", "is", " ", "the", " ", "script", " ", "for", " ", "the", " ",
      "solution", " ", "of", " ", "full", " ", 
     RowBox[{"system", " ", "--"}], " ", "which", " ", "yields", " ", 
     "outcome", " ", "type", " ", 
     RowBox[{"(", 
      RowBox[{"CURE", ",", " ", "TOX", ",", " ", "BUR"}], ")"}], " ", "and", 
     " ", "time", " ", "of", " ", "it"}], " ", "*)"}],
   FontSlant->"Italic",
   Background->RGBColor[1, 0.9, 0.8]], "\[IndentingNewLine]", 
  "\[IndentingNewLine]", 
  RowBox[{
   RowBox[{
    RowBox[{"TOC0", "=", "365"}], ";"}], " ", 
   RowBox[{"(*", " ", 
    RowBox[{"one", " ", "year"}], " ", "*)"}], "\[IndentingNewLine]", 
   "\[IndentingNewLine]", 
   RowBox[{
    RowBox[{"PatientTEST", "[", "]"}], ":=", 
    RowBox[{"(", "\[IndentingNewLine]", 
     RowBox[{
      RowBox[{"Outcome", "=", "\"\<\>\""}], ";", "\[IndentingNewLine]", 
      RowBox[{"TOC", "=", "TOC0"}], ";", " ", 
      RowBox[{"(*", " ", 
       RowBox[{
       "maximum", " ", "accountable", " ", "overall", " ", "survival"}], " ", 
       "*)"}], "\[IndentingNewLine]", 
      StyleBox["\[IndentingNewLine]",
       Background->RGBColor[0.88, 1, 0.88]], 
      RowBox[{"FullSystemSolutionMD", "[", "]"}], ";", " ", 
      RowBox[{"(*", 
       RowBox[{
       "find", " ", "minimal", " ", "N", " ", "and", " ", "time", " ", "of", 
        " ", "achieving", " ", "it"}], " ", "*)"}], "\[IndentingNewLine]", 
      "\[IndentingNewLine]", 
      RowBox[{"If", "[", 
       RowBox[{
        RowBox[{"Nn", "<", "Ncur"}], ",", " ", 
        RowBox[{"(*", " ", 
         RowBox[{
          RowBox[{"tumor", " ", "cure", " ", "is", " ", "achieved"}], ",", 
          " ", 
          RowBox[{
          "but", " ", "toxicity", " ", "can", " ", "still", " ", "be", " ", 
           "lethal"}], ",", " ", 
          RowBox[{
          "then", " ", "it", " ", "will", " ", "be", " ", "death", " ", "of", 
           " ", "toxicity", " ", "rather", " ", "than", " ", "cure"}]}], " ", 
         "*)"}], "\[IndentingNewLine]", 
        RowBox[{
         RowBox[{"FullSystemSolutionMDStopNmin", "[", "tminNn", "]"}], ";", 
         " ", 
         RowBox[{"(*", " ", 
          RowBox[{
          "solve", " ", "it", " ", "with", " ", "cell", " ", "proliferation", 
           " ", "stopping", " ", "at", " ", "this", " ", "moment"}], "*)"}], 
         "\[IndentingNewLine]", "\[IndentingNewLine]", 
         RowBox[{"If", "[", 
          RowBox[{
           RowBox[{
            RowBox[{"Abs", "[", 
             RowBox[{
              RowBox[{"ActBloodpw", "[", 
               RowBox[{"[", "npw", "]"}], "]"}], "[", "tEnd", "]"}], "]"}], 
            ">", 
            RowBox[{"Total", "[", 
             RowBox[{"Ainj", "[", 
              RowBox[{"[", 
               RowBox[{"All", ",", "2"}], "]"}], "]"}], "]"}]}], ",", 
           RowBox[{"(*", " ", 
            RowBox[{
             RowBox[{"it", "'"}], "s", " ", "a", " ", "rare", " ", "bug", " ",
              "when", " ", "activity", " ", "in", " ", "blood", " ", 
             "spikes"}], " ", "*)"}], "\[IndentingNewLine]", 
           "\[IndentingNewLine]", 
           RowBox[{
            RowBox[{"ttt", "=", 
             RowBox[{"t", "/.", 
              RowBox[{
               RowBox[{"NMinimize", "[", 
                RowBox[{
                 RowBox[{"Abs", "[", 
                  RowBox[{
                   RowBox[{
                    RowBox[{"ActBloodpw", "[", 
                    RowBox[{"[", "npw", "]"}], "]"}], "[", "t", "]"}], "-", 
                   RowBox[{"Ainj", "[", 
                    RowBox[{"[", 
                    RowBox[{"1", ",", "2"}], "]"}], "]"}]}], "]"}], ",", 
                 "t"}], "]"}], "[", 
               RowBox[{"[", "2", "]"}], "]"}]}]}], ";", "\[IndentingNewLine]", 
            RowBox[{"If", "[", 
             RowBox[{
              RowBox[{
               RowBox[{
                RowBox[{"ActBloodpw", "[", 
                 RowBox[{"[", "npw", "]"}], "]"}], "[", 
                RowBox[{"ttt", "-", "1"}], "]"}], ">", "Abld"}], " ", ",", 
              " ", 
              RowBox[{"(*", 
               RowBox[{
                RowBox[{"in", " ", "that", " ", "case", " ", 
                 RowBox[{"that", "'"}], "s", " ", "a", " ", "much", " ", 
                 "more", " ", "realistic", " ", "actual", " ", "toxicity"}], 
                ",", " ", 
                RowBox[{"and", " ", "yes"}], ",", " ", 
                RowBox[{
                 RowBox[{"that", "'"}], "s", " ", "toxic"}]}], "*)"}], 
              "\[IndentingNewLine]", 
              RowBox[{
               RowBox[{"Outcome", "=", "\"\<TOX\>\""}], ";", 
               RowBox[{"Tox", "=", 
                RowBox[{
                 RowBox[{
                  RowBox[{"ActBloodpw", "[", 
                   RowBox[{"[", "npw", "]"}], "]"}], "[", 
                  RowBox[{"ttt", "-", "1"}], "]"}], "/", "nCpm"}]}], ";", 
               "\[IndentingNewLine]", 
               RowBox[{"TOC", "=", 
                RowBox[{"t", "/.", 
                 RowBox[{
                  RowBox[{"NMinimize", "[", 
                   RowBox[{
                    RowBox[{"Abs", "[", 
                    RowBox[{
                    RowBox[{
                    RowBox[{"ActBloodpw", "[", 
                    RowBox[{"[", "npw", "]"}], "]"}], "[", "t", "]"}], "-", 
                    "Abld"}], "]"}], ",", 
                    RowBox[{"{", 
                    RowBox[{"t", ",", 
                    RowBox[{"tB", "[", 
                    RowBox[{"[", "npw", "]"}], "]"}], ",", 
                    RowBox[{"tE", "[", 
                    RowBox[{"[", "npw", "]"}], "]"}]}], "}"}]}], "]"}], "[", 
                  RowBox[{"[", "2", "]"}], "]"}]}]}]}], 
              RowBox[{"(*", " ", 
               RowBox[{"time", " ", "of", " ", "death"}], " ", "*)"}], ",", 
              "\[IndentingNewLine]", 
              RowBox[{"(*", " ", 
               RowBox[{"otherwise", " ", "it", " ", "is", " ", "cure"}], " ", 
               "*)"}], "\[IndentingNewLine]", 
              RowBox[{
               RowBox[{"Outcome", "=", "\"\<CURE\>\""}], ";", 
               RowBox[{"Tox", "=", 
                RowBox[{
                 RowBox[{
                  RowBox[{"ActBloodpw", "[", 
                   RowBox[{"[", "npw", "]"}], "]"}], "[", 
                  RowBox[{"ttt", "-", "1"}], "]"}], "/", "nCpm"}]}], ";"}]}], 
             "]"}]}], ",", "\[IndentingNewLine]", "\[IndentingNewLine]", 
           RowBox[{"If", "[", 
            RowBox[{
             RowBox[{
              RowBox[{
               RowBox[{"ActBloodpw", "[", 
                RowBox[{"[", "npw", "]"}], "]"}], "[", "tEnd", "]"}], ">", 
              "Abld"}], " ", 
             RowBox[{"(*", 
              RowBox[{"yes", ",", " ", 
               RowBox[{
                RowBox[{"that", "'"}], "s", " ", "toxic"}]}], "*)"}], ",", 
             "\[IndentingNewLine]", 
             RowBox[{
              RowBox[{"Outcome", "=", "\"\<TOX\>\""}], ";", 
              RowBox[{"Tox", "=", 
               RowBox[{
                RowBox[{
                 RowBox[{"ActBloodpw", "[", 
                  RowBox[{"[", "npw", "]"}], "]"}], "[", "tEnd", "]"}], "/", 
                "nCpm"}]}], ";", "\[IndentingNewLine]", 
              RowBox[{"TOC", "=", 
               RowBox[{"t", "/.", 
                RowBox[{
                 RowBox[{"NMinimize", "[", 
                  RowBox[{
                   RowBox[{"Abs", "[", 
                    RowBox[{
                    RowBox[{
                    RowBox[{"ActBloodpw", "[", 
                    RowBox[{"[", "npw", "]"}], "]"}], "[", "t", "]"}], "-", 
                    "Abld"}], "]"}], ",", 
                   RowBox[{"{", 
                    RowBox[{"t", ",", 
                    RowBox[{"tB", "[", 
                    RowBox[{"[", "npw", "]"}], "]"}], ",", 
                    RowBox[{"tE", "[", 
                    RowBox[{"[", "npw", "]"}], "]"}]}], "}"}]}], "]"}], "[", 
                 RowBox[{"[", "2", "]"}], "]"}]}]}]}], 
             RowBox[{"(*", " ", 
              RowBox[{"time", " ", "of", " ", "death"}], " ", "*)"}], ",", 
             "\[IndentingNewLine]", 
             RowBox[{"(*", " ", 
              RowBox[{"otherwise", " ", "it", " ", "is", " ", "cure"}], " ", 
              "*)"}], "\[IndentingNewLine]", 
             RowBox[{
              RowBox[{"Outcome", "=", "\"\<CURE\>\""}], ";", 
              RowBox[{"Tox", "=", 
               RowBox[{
                RowBox[{
                 RowBox[{"ActBloodpw", "[", 
                  RowBox[{"[", "npw", "]"}], "]"}], "[", "tEnd", "]"}], "/", 
                "nCpm"}]}], ";"}]}], "]"}]}], "]"}]}], ",", 
        "\[IndentingNewLine]", "\[IndentingNewLine]", 
        RowBox[{"(*", " ", 
         RowBox[{
          RowBox[{
          "tumor", " ", "cure", " ", "is", " ", "not", " ", "achieved"}], ",",
           " ", 
          RowBox[{
          "so", " ", "what", " ", "is", " ", "the", " ", "reason", " ", "of", 
           " ", "death", " ", "and", " ", "when", " ", "it", " ", 
           RowBox[{"happens", "?", " ", "Need"}], " ", "to", " ", "run", " ", 
           "simulation", " ", "until", " ", 
           RowBox[{"10", "^", "11"}], " ", "cells"}]}], " ", "*)"}], 
        "\[IndentingNewLine]", 
        RowBox[{
         RowBox[{"Quiet", "[", 
          RowBox[{"FullSystemSolutionTBUR", "[", "]"}], "]"}], ";", 
         RowBox[{"TOC", "=", "tEnd"}], ";", 
         RowBox[{"Tox", "=", 
          RowBox[{
           RowBox[{
            RowBox[{"ActBloodpw", "[", 
             RowBox[{"[", "npw", "]"}], "]"}], "[", "tEnd", "]"}], "/", 
           "nCpm"}]}], ";", "\[IndentingNewLine]", 
         RowBox[{"If", "[", 
          RowBox[{
           RowBox[{
            RowBox[{
             RowBox[{"ActBloodpw", "[", 
              RowBox[{"[", "npw", "]"}], "]"}], "[", "tEnd", "]"}], ">", 
            "Abld"}], " ", 
           RowBox[{"(*", 
            RowBox[{"yes", ",", " ", 
             RowBox[{
              RowBox[{"that", "'"}], "s", " ", "toxic"}]}], "*)"}], ",", 
           "\[IndentingNewLine]", 
           RowBox[{
            RowBox[{"Outcome", "=", "\"\<TOX\>\""}], ";", 
            "\[IndentingNewLine]", 
            RowBox[{"TOC", "=", 
             RowBox[{"t", "/.", 
              RowBox[{
               RowBox[{"NMinimize", "[", 
                RowBox[{
                 RowBox[{"Abs", "[", 
                  RowBox[{
                   RowBox[{
                    RowBox[{"ActBloodpw", "[", 
                    RowBox[{"[", "npw", "]"}], "]"}], "[", "t", "]"}], "-", 
                   "Abld"}], "]"}], ",", 
                 RowBox[{"{", 
                  RowBox[{"t", ",", 
                   RowBox[{"tB", "[", 
                    RowBox[{"[", "npw", "]"}], "]"}], ",", 
                   RowBox[{"tE", "[", 
                    RowBox[{"[", "npw", "]"}], "]"}]}], "}"}]}], "]"}], "[", 
               RowBox[{"[", "2", "]"}], "]"}]}]}]}], 
           RowBox[{"(*", " ", 
            RowBox[{"time", " ", "of", " ", "death"}], " ", "*)"}], ",", 
           "\[IndentingNewLine]", 
           RowBox[{"(*", " ", 
            RowBox[{
            "otherwise", " ", "it", " ", "is", " ", "death", " ", "of", " ", 
             "tumor", " ", "burden"}], " ", "*)"}], "\[IndentingNewLine]", 
           RowBox[{
            RowBox[{"Outcome", "=", "\"\<TBUR\>\""}], ";"}]}], "]"}]}]}], 
       "]"}], ";", "\[IndentingNewLine]", 
      RowBox[{"Return", "[", 
       RowBox[{"{", 
        RowBox[{"Outcome", ",", 
         RowBox[{"Min", "[", 
          RowBox[{"365", ",", "TOC"}], "]"}], ",", "Tox"}], "}"}], "]"}]}], 
     ")"}]}]}]}]], "Input",
 CellGroupingRules->{"GroupTogetherGrouping", 10000.},
 CellChangeTimes->{{3.9023178404899855`*^9, 3.902317969293311*^9}, {
   3.902318004212228*^9, 3.902318024289006*^9}, {3.9023181894463935`*^9, 
   3.902318251278742*^9}, {3.90231836935965*^9, 3.90231849058465*^9}, 
   3.902319143731283*^9, {3.9023191740942335`*^9, 3.902319188313526*^9}, {
   3.9023195281115065`*^9, 3.902319553928101*^9}, {3.902319615187234*^9, 
   3.9023197168199315`*^9}, {3.9023199271367493`*^9, 
   3.9023199880667815`*^9}, {3.9023200256210365`*^9, 3.902320132287448*^9}, {
   3.9023296536743927`*^9, 3.9023296569533415`*^9}, {3.902343404541376*^9, 
   3.9023434082045927`*^9}, {3.9023997312474422`*^9, 
   3.9023997986785583`*^9}, {3.902399946176486*^9, 3.902400034693574*^9}, {
   3.902400081342831*^9, 3.9024001009337606`*^9}, {3.90240013139981*^9, 
   3.90240014224854*^9}, {3.902404870516306*^9, 3.9024049543053474`*^9}, {
   3.9024336414212503`*^9, 3.902433642666125*^9}, 3.9025157332648144`*^9, 
   3.9025158182189026`*^9, {3.9171797747514505`*^9, 3.917179774931361*^9}, 
   3.9181816411985087`*^9, 3.9181825508591404`*^9},
 CellLabel->"In[22]:=",ExpressionUUID->"761fddf7-3de2-4df3-ab3f-7d084d9722f3"],

Cell[BoxData[
 RowBox[{
  StyleBox[
   RowBox[{"(*", " ", 
    RowBox[{
    "Here", " ", "is", " ", "the", " ", "script", " ", "for", " ", "the", " ",
      "solution", " ", "of", " ", "full", " ", 
     RowBox[{"system", " ", "--"}], " ", "which", " ", "yields", " ", 
     "outcome", " ", "type", " ", 
     RowBox[{"(", 
      RowBox[{"CURE", ",", " ", "TOX", ",", " ", "BUR"}], ")"}], " ", "and", 
     " ", "time", " ", "of", " ", "it"}], " ", "*)"}],
   FontSlant->"Italic",
   Background->RGBColor[1, 0.9, 0.8]], "\[IndentingNewLine]", 
  "\[IndentingNewLine]", 
  RowBox[{
   RowBox[{
    RowBox[{"TOC0", "=", "365"}], ";"}], " ", 
   RowBox[{"(*", " ", 
    RowBox[{"one", " ", "year"}], " ", "*)"}], "\[IndentingNewLine]", 
   "\[IndentingNewLine]", 
   RowBox[{
    RowBox[{"PatientTEST2", "[", "]"}], ":=", 
    RowBox[{"(", "\[IndentingNewLine]", 
     RowBox[{
      RowBox[{"Outcome", "=", "\"\<\>\""}], ";", "\[IndentingNewLine]", 
      RowBox[{"TOC", "=", "TOC0"}], ";", " ", 
      RowBox[{"(*", " ", 
       RowBox[{
       "maximum", " ", "accountable", " ", "overall", " ", "survival"}], " ", 
       "*)"}], "\[IndentingNewLine]", 
      StyleBox["\[IndentingNewLine]",
       Background->RGBColor[0.88, 1, 0.88]], 
      RowBox[{"FullSystemSolutionMD", "[", "]"}], ";", " ", 
      RowBox[{"(*", 
       RowBox[{
       "find", " ", "minimal", " ", "N", " ", "and", " ", "time", " ", "of", 
        " ", "achieving", " ", "it"}], " ", "*)"}], "\[IndentingNewLine]", 
      "\[IndentingNewLine]", 
      RowBox[{"If", "[", 
       RowBox[{
        RowBox[{"Nn", "<", "Ncur"}], ",", " ", 
        RowBox[{"(*", " ", 
         RowBox[{
          RowBox[{"tumor", " ", "cure", " ", "is", " ", "achieved"}], ",", 
          " ", 
          RowBox[{
          "but", " ", "toxicity", " ", "can", " ", "still", " ", "be", " ", 
           "lethal"}], ",", " ", 
          RowBox[{
          "then", " ", "it", " ", "will", " ", "be", " ", "death", " ", "of", 
           " ", "toxicity", " ", "rather", " ", "than", " ", "cure"}]}], " ", 
         "*)"}], "\[IndentingNewLine]", 
        RowBox[{
         RowBox[{
          RowBox[{"NNall", "[", "t_", "]"}], ":=", 
          RowBox[{"Piecewise", "[", 
           RowBox[{"Table", "[", 
            RowBox[{
             RowBox[{"{", 
              RowBox[{
               RowBox[{"Nnor", "*", 
                RowBox[{
                 RowBox[{"NNpw", "[", 
                  RowBox[{"[", "nn", "]"}], "]"}], "[", "t", "]"}]}], ",", 
               RowBox[{
                RowBox[{"tB", "[", 
                 RowBox[{"[", "nn", "]"}], "]"}], "<=", "t", "<", 
                RowBox[{"tE", "[", 
                 RowBox[{"[", "nn", "]"}], "]"}]}]}], "}"}], ",", 
             RowBox[{"{", 
              RowBox[{"nn", ",", "1", ",", "npw"}], "}"}]}], "]"}], "]"}]}], 
         ";", "\[IndentingNewLine]", 
         RowBox[{"tminNn", "=", 
          RowBox[{"t", "/.", 
           RowBox[{
            RowBox[{"NMinimize", "[", 
             RowBox[{
              RowBox[{"Abs", "[", 
               RowBox[{"Ncur", "-", 
                RowBox[{"NNall", "[", "t", "]"}]}], "]"}], ",", 
              RowBox[{"{", 
               RowBox[{"t", ",", "0", ",", "tEnd"}], "}"}]}], "]"}], "[", 
            RowBox[{"[", "2", "]"}], "]"}]}]}], ";", "\[IndentingNewLine]", 
         "\[IndentingNewLine]", 
         RowBox[{"FullSystemSolutionMDStopNmin", "[", "tminNn", "]"}], ";", 
         " ", 
         RowBox[{"(*", " ", 
          RowBox[{
          "solve", " ", "it", " ", "with", " ", "cell", " ", "proliferation", 
           " ", "stopping", " ", "at", " ", "this", " ", "moment"}], "*)"}], 
         "\[IndentingNewLine]", "\[IndentingNewLine]", 
         RowBox[{"If", "[", 
          RowBox[{
           RowBox[{
            RowBox[{"Abs", "[", 
             RowBox[{
              RowBox[{"ActBloodpw", "[", 
               RowBox[{"[", "npw", "]"}], "]"}], "[", "tEnd", "]"}], "]"}], 
            ">", 
            RowBox[{"Total", "[", 
             RowBox[{"Ainj", "[", 
              RowBox[{"[", 
               RowBox[{"All", ",", "2"}], "]"}], "]"}], "]"}]}], ",", 
           RowBox[{"(*", " ", 
            RowBox[{
             RowBox[{"it", "'"}], "s", " ", "a", " ", "rare", " ", "bug", " ",
              "when", " ", "activity", " ", "in", " ", "blood", " ", 
             "spikes"}], " ", "*)"}], "\[IndentingNewLine]", 
           "\[IndentingNewLine]", 
           RowBox[{
            RowBox[{"ttt", "=", 
             RowBox[{"t", "/.", 
              RowBox[{
               RowBox[{"NMinimize", "[", 
                RowBox[{
                 RowBox[{"Abs", "[", 
                  RowBox[{
                   RowBox[{
                    RowBox[{"ActBloodpw", "[", 
                    RowBox[{"[", "npw", "]"}], "]"}], "[", "t", "]"}], "-", 
                   RowBox[{"Ainj", "[", 
                    RowBox[{"[", 
                    RowBox[{"1", ",", "2"}], "]"}], "]"}]}], "]"}], ",", 
                 "t"}], "]"}], "[", 
               RowBox[{"[", "2", "]"}], "]"}]}]}], ";", "\[IndentingNewLine]", 
            RowBox[{"If", "[", 
             RowBox[{
              RowBox[{
               RowBox[{
                RowBox[{"ActBloodpw", "[", 
                 RowBox[{"[", "npw", "]"}], "]"}], "[", 
                RowBox[{"ttt", "-", "1"}], "]"}], ">", "Abld"}], " ", ",", 
              " ", 
              RowBox[{"(*", 
               RowBox[{
                RowBox[{"in", " ", "that", " ", "case", " ", 
                 RowBox[{"that", "'"}], "s", " ", "a", " ", "much", " ", 
                 "more", " ", "realistic", " ", "actual", " ", "toxicity"}], 
                ",", " ", 
                RowBox[{"and", " ", "yes"}], ",", " ", 
                RowBox[{
                 RowBox[{"that", "'"}], "s", " ", "toxic"}]}], "*)"}], 
              "\[IndentingNewLine]", 
              RowBox[{
               RowBox[{"Outcome", "=", "\"\<TOX\>\""}], ";", 
               RowBox[{"Tox", "=", 
                RowBox[{
                 RowBox[{
                  RowBox[{"ActBloodpw", "[", 
                   RowBox[{"[", "npw", "]"}], "]"}], "[", 
                  RowBox[{"ttt", "-", "1"}], "]"}], "/", "nCpm"}]}], ";", 
               "\[IndentingNewLine]", 
               RowBox[{"TOC", "=", 
                RowBox[{"t", "/.", 
                 RowBox[{
                  RowBox[{"NMinimize", "[", 
                   RowBox[{
                    RowBox[{"Abs", "[", 
                    RowBox[{
                    RowBox[{
                    RowBox[{"ActBloodpw", "[", 
                    RowBox[{"[", "npw", "]"}], "]"}], "[", "t", "]"}], "-", 
                    "Abld"}], "]"}], ",", 
                    RowBox[{"{", 
                    RowBox[{"t", ",", 
                    RowBox[{"tB", "[", 
                    RowBox[{"[", "npw", "]"}], "]"}], ",", 
                    RowBox[{"tE", "[", 
                    RowBox[{"[", "npw", "]"}], "]"}]}], "}"}]}], "]"}], "[", 
                  RowBox[{"[", "2", "]"}], "]"}]}]}]}], 
              RowBox[{"(*", " ", 
               RowBox[{"time", " ", "of", " ", "death"}], " ", "*)"}], ",", 
              "\[IndentingNewLine]", 
              RowBox[{"(*", " ", 
               RowBox[{"otherwise", " ", "it", " ", "is", " ", "cure"}], " ", 
               "*)"}], "\[IndentingNewLine]", 
              RowBox[{
               RowBox[{"Outcome", "=", "\"\<CURE\>\""}], ";", 
               RowBox[{"Tox", "=", 
                RowBox[{
                 RowBox[{
                  RowBox[{"ActBloodpw", "[", 
                   RowBox[{"[", "npw", "]"}], "]"}], "[", 
                  RowBox[{"ttt", "-", "1"}], "]"}], "/", "nCpm"}]}], ";"}]}], 
             "]"}]}], ",", "\[IndentingNewLine]", "\[IndentingNewLine]", 
           RowBox[{"If", "[", 
            RowBox[{
             RowBox[{
              RowBox[{
               RowBox[{"ActBloodpw", "[", 
                RowBox[{"[", "npw", "]"}], "]"}], "[", "tEnd", "]"}], ">", 
              "Abld"}], " ", 
             RowBox[{"(*", 
              RowBox[{"yes", ",", " ", 
               RowBox[{
                RowBox[{"that", "'"}], "s", " ", "toxic"}]}], "*)"}], ",", 
             "\[IndentingNewLine]", 
             RowBox[{
              RowBox[{"Outcome", "=", "\"\<TOX\>\""}], ";", 
              RowBox[{"Tox", "=", 
               RowBox[{
                RowBox[{
                 RowBox[{"ActBloodpw", "[", 
                  RowBox[{"[", "npw", "]"}], "]"}], "[", "tEnd", "]"}], "/", 
                "nCpm"}]}], ";", "\[IndentingNewLine]", 
              RowBox[{"TOC", "=", 
               RowBox[{"t", "/.", 
                RowBox[{
                 RowBox[{"NMinimize", "[", 
                  RowBox[{
                   RowBox[{"Abs", "[", 
                    RowBox[{
                    RowBox[{
                    RowBox[{"ActBloodpw", "[", 
                    RowBox[{"[", "npw", "]"}], "]"}], "[", "t", "]"}], "-", 
                    "Abld"}], "]"}], ",", 
                   RowBox[{"{", 
                    RowBox[{"t", ",", 
                    RowBox[{"tB", "[", 
                    RowBox[{"[", "npw", "]"}], "]"}], ",", 
                    RowBox[{"tE", "[", 
                    RowBox[{"[", "npw", "]"}], "]"}]}], "}"}]}], "]"}], "[", 
                 RowBox[{"[", "2", "]"}], "]"}]}]}]}], 
             RowBox[{"(*", " ", 
              RowBox[{"time", " ", "of", " ", "death"}], " ", "*)"}], ",", 
             "\[IndentingNewLine]", 
             RowBox[{"(*", " ", 
              RowBox[{"otherwise", " ", "it", " ", "is", " ", "cure"}], " ", 
              "*)"}], "\[IndentingNewLine]", 
             RowBox[{
              RowBox[{"Outcome", "=", "\"\<CURE\>\""}], ";", 
              RowBox[{"Tox", "=", 
               RowBox[{
                RowBox[{
                 RowBox[{"ActBloodpw", "[", 
                  RowBox[{"[", "npw", "]"}], "]"}], "[", "tEnd", "]"}], "/", 
                "nCpm"}]}], ";"}]}], "]"}]}], "]"}]}], ",", 
        "\[IndentingNewLine]", "\[IndentingNewLine]", 
        RowBox[{"(*", " ", 
         RowBox[{
          RowBox[{
          "tumor", " ", "cure", " ", "is", " ", "not", " ", "achieved"}], ",",
           " ", 
          RowBox[{
          "so", " ", "what", " ", "is", " ", "the", " ", "reason", " ", "of", 
           " ", "death", " ", "and", " ", "when", " ", "it", " ", 
           RowBox[{"happens", "?", " ", "Need"}], " ", "to", " ", "run", " ", 
           "simulation", " ", "until", " ", 
           RowBox[{"10", "^", "11"}], " ", "cells"}]}], " ", "*)"}], 
        "\[IndentingNewLine]", 
        RowBox[{
         RowBox[{
          RowBox[{"CCall", "[", "t_", "]"}], ":=", 
          RowBox[{"Piecewise", "[", 
           RowBox[{"Table", "[", 
            RowBox[{
             RowBox[{"{", 
              RowBox[{
               RowBox[{"Nnor", "*", 
                RowBox[{"(", 
                 RowBox[{
                  RowBox[{
                   RowBox[{"NNpw", "[", 
                    RowBox[{"[", "nn", "]"}], "]"}], "[", "t", "]"}], "+", 
                  RowBox[{
                   RowBox[{"DDpw", "[", 
                    RowBox[{"[", "nn", "]"}], "]"}], "[", "t", "]"}]}], 
                 ")"}]}], ",", 
               RowBox[{
                RowBox[{"tB", "[", 
                 RowBox[{"[", "nn", "]"}], "]"}], "<=", "t", "<", 
                RowBox[{"tE", "[", 
                 RowBox[{"[", "nn", "]"}], "]"}]}]}], "}"}], ",", 
             RowBox[{"{", 
              RowBox[{"nn", ",", "1", ",", "npw"}], "}"}]}], "]"}], "]"}]}], 
         ";", "\[IndentingNewLine]", 
         RowBox[{"tBB", "=", 
          RowBox[{"t", "/.", 
           RowBox[{
            RowBox[{"NMinimize", "[", 
             RowBox[{
              RowBox[{"{", 
               RowBox[{
                RowBox[{"Abs", "[", 
                 RowBox[{"Cd", "-", 
                  RowBox[{"CCall", "[", "t", "]"}]}], "]"}], ",", 
                RowBox[{"t", ">", "0"}], ",", 
                RowBox[{"t", "<", "tEnd"}]}], "}"}], ",", "t"}], "]"}], "[", 
            RowBox[{"[", "2", "]"}], "]"}]}]}], ";", "\[IndentingNewLine]", 
         RowBox[{"Ainj", "=", 
          RowBox[{"Select", "[", 
           RowBox[{"Ainj", ",", 
            RowBox[{
             RowBox[{
              RowBox[{"#", "[", 
               RowBox[{"[", "1", "]"}], "]"}], "<", "tBB"}], "&"}]}], "]"}]}],
          ";", "\[IndentingNewLine]", 
         RowBox[{"Quiet", "[", 
          RowBox[{"FullSystemSolutionTBUR", "[", "]"}], "]"}], ";", 
         RowBox[{"TOC", "=", "tEnd"}], ";", 
         RowBox[{"Tox", "=", 
          RowBox[{
           RowBox[{
            RowBox[{"ActBloodpw", "[", 
             RowBox[{"[", "npw", "]"}], "]"}], "[", "tEnd", "]"}], "/", 
           "nCpm"}]}], ";", "\[IndentingNewLine]", 
         RowBox[{"If", "[", 
          RowBox[{
           RowBox[{
            RowBox[{
             RowBox[{"ActBloodpw", "[", 
              RowBox[{"[", "npw", "]"}], "]"}], "[", "tEnd", "]"}], ">", 
            "Abld"}], " ", 
           RowBox[{"(*", 
            RowBox[{"yes", ",", " ", 
             RowBox[{
              RowBox[{"that", "'"}], "s", " ", "toxic"}]}], "*)"}], ",", 
           "\[IndentingNewLine]", 
           RowBox[{
            RowBox[{"Outcome", "=", "\"\<TOX\>\""}], ";", 
            "\[IndentingNewLine]", 
            RowBox[{"TOC", "=", 
             RowBox[{"t", "/.", 
              RowBox[{
               RowBox[{"NMinimize", "[", 
                RowBox[{
                 RowBox[{"Abs", "[", 
                  RowBox[{
                   RowBox[{
                    RowBox[{"ActBloodpw", "[", 
                    RowBox[{"[", "npw", "]"}], "]"}], "[", "t", "]"}], "-", 
                   "Abld"}], "]"}], ",", 
                 RowBox[{"{", 
                  RowBox[{"t", ",", 
                   RowBox[{"tB", "[", 
                    RowBox[{"[", "npw", "]"}], "]"}], ",", 
                   RowBox[{"tE", "[", 
                    RowBox[{"[", "npw", "]"}], "]"}]}], "}"}]}], "]"}], "[", 
               RowBox[{"[", "2", "]"}], "]"}]}]}]}], 
           RowBox[{"(*", " ", 
            RowBox[{"time", " ", "of", " ", "death"}], " ", "*)"}], ",", 
           "\[IndentingNewLine]", 
           RowBox[{"(*", " ", 
            RowBox[{
            "otherwise", " ", "it", " ", "is", " ", "death", " ", "of", " ", 
             "tumor", " ", "burden"}], " ", "*)"}], "\[IndentingNewLine]", 
           RowBox[{
            RowBox[{"Outcome", "=", "\"\<TBUR\>\""}], ";"}]}], "]"}]}]}], 
       "]"}], ";", "\[IndentingNewLine]", 
      RowBox[{"Return", "[", 
       RowBox[{"{", 
        RowBox[{"Outcome", ",", 
         RowBox[{"Min", "[", 
          RowBox[{"365", ",", "TOC"}], "]"}], ",", "Tox"}], "}"}], "]"}]}], 
     ")"}]}]}]}]], "Input",
 CellGroupingRules->{"GroupTogetherGrouping", 10000.},
 CellChangeTimes->{{3.9023178404899855`*^9, 3.902317969293311*^9}, {
   3.902318004212228*^9, 3.902318024289006*^9}, {3.9023181894463935`*^9, 
   3.902318251278742*^9}, {3.90231836935965*^9, 3.90231849058465*^9}, 
   3.902319143731283*^9, {3.9023191740942335`*^9, 3.902319188313526*^9}, {
   3.9023195281115065`*^9, 3.902319553928101*^9}, {3.902319615187234*^9, 
   3.9023197168199315`*^9}, {3.9023199271367493`*^9, 
   3.9023199880667815`*^9}, {3.9023200256210365`*^9, 3.902320132287448*^9}, {
   3.9023296536743927`*^9, 3.9023296569533415`*^9}, {3.902343404541376*^9, 
   3.9023434082045927`*^9}, {3.9023997312474422`*^9, 
   3.9023997986785583`*^9}, {3.902399946176486*^9, 3.902400034693574*^9}, {
   3.902400081342831*^9, 3.9024001009337606`*^9}, {3.90240013139981*^9, 
   3.90240014224854*^9}, {3.902404870516306*^9, 3.9024049543053474`*^9}, {
   3.9024336414212503`*^9, 3.902433642666125*^9}, 3.9025157332648144`*^9, 
   3.9025158182189026`*^9, {3.9171797747514505`*^9, 3.917179774931361*^9}, {
   3.9181382221449113`*^9, 3.9181382313948717`*^9}, {3.9181385323542776`*^9, 
   3.918138564092591*^9}, {3.918181334066547*^9, 3.91818134743218*^9}, 
   3.918181633162238*^9, {3.918181682514783*^9, 3.9181816878749514`*^9}, {
   3.918183153200173*^9, 3.9181831548185844`*^9}, {3.918183192267311*^9, 
   3.9181832059300346`*^9}, {3.918183294983387*^9, 3.9181833016656055`*^9}, {
   3.91818350048438*^9, 3.9181835011166306`*^9}, {3.918184209226717*^9, 
   3.918184219646762*^9}},
 CellLabel->"In[24]:=",ExpressionUUID->"9660cb69-5ca6-480b-8fef-7597547ffea9"],

Cell[BoxData[
 RowBox[{
  RowBox[{"FullSystemSolutionMDStopNmin", "[", "TMIN_", "]"}], ":=", 
  RowBox[{"(", "\[IndentingNewLine]", 
   RowBox[{"(*", " ", 
    RowBox[{
     RowBox[{"maximum", " ", "time", " ", "of", " ", 
      RowBox[{"simulation", "--"}], " ", "where", " ", "little", " ", 
      "radioactivity", " ", "of", " ", "the", " ", "last", " ", "dose", " ", 
      "remains"}], ",", " ", 
     RowBox[{
     "namely", " ", "0.17", "%", " ", "of", " ", "the", " ", "last", " ", 
      "dose"}]}], " ", "*)"}], 
   StyleBox["\[IndentingNewLine]",
    Background->RGBColor[1, 1, 0]], 
   RowBox[{
    RowBox[{"tEnd", "=", 
     RowBox[{
      RowBox[{"Ainj", "[", 
       RowBox[{"[", 
        RowBox[{
         RowBox[{"Length", "[", "Ainj", "]"}], ",", "1"}], "]"}], "]"}], "+", 
      RowBox[{"(", 
       RowBox[{
        RowBox[{"-", 
         RowBox[{"Log", "[", "0.0017", "]"}]}], "/", "lambda"}], ")"}]}]}], 
    ";", "\[IndentingNewLine]", "\[IndentingNewLine]", 
    RowBox[{"krho", "=", "1"}], ";", " ", 
    RowBox[{"(*", 
     RowBox[{"cells", " ", "do", " ", "proliferate", " ", "yet"}], "*)"}], 
    "\[IndentingNewLine]", 
    RowBox[{"IAinj", "=", 
     RowBox[{"Length", "[", "Ainj", "]"}]}], ";", 
    RowBox[{"(*", " ", 
     RowBox[{"number", " ", "of", " ", "injections"}], "*)"}], 
    "\[IndentingNewLine]", 
    RowBox[{"If", "[", 
     RowBox[{
      RowBox[{
       RowBox[{"Ainj", "[", 
        RowBox[{"[", 
         RowBox[{"1", ",", "1"}], "]"}], "]"}], "==", "0"}], ",", 
      RowBox[{"Npw", "=", "IAinj"}], ",", 
      RowBox[{"Npw", "=", 
       RowBox[{"IAinj", "+", "1"}]}]}], "]"}], ";", " ", 
    "\[IndentingNewLine]", "\[IndentingNewLine]", 
    RowBox[{"apw", "=", 
     RowBox[{"Array", "[", 
      RowBox[{"ff", ",", "Npw"}], "]"}]}], ";", 
    RowBox[{"bpw", "=", 
     RowBox[{"Array", "[", 
      RowBox[{"ff", ",", "Npw"}], "]"}]}], ";", 
    RowBox[{"NNpw", "=", 
     RowBox[{"Array", "[", 
      RowBox[{"ff", ",", "Npw"}], "]"}]}], ";", 
    RowBox[{"DDpw", "=", 
     RowBox[{"Array", "[", 
      RowBox[{"ff", ",", "Npw"}], "]"}]}], ";", "\[IndentingNewLine]", 
    RowBox[{"papw", "=", 
     RowBox[{"Array", "[", 
      RowBox[{"ff", ",", "Npw"}], "]"}]}], ";", 
    RowBox[{"pbpw", "=", 
     RowBox[{"Array", "[", 
      RowBox[{"ff", ",", "Npw"}], "]"}]}], ";", 
    RowBox[{"fFNpw", "=", 
     RowBox[{"Array", "[", 
      RowBox[{"ff", ",", "Npw"}], "]"}]}], ";", 
    RowBox[{"fANpw", "=", 
     RowBox[{"Array", "[", 
      RowBox[{"ff", ",", "Npw"}], "]"}]}], ";", "\[IndentingNewLine]", 
    RowBox[{"dFpw", "=", 
     RowBox[{"Array", "[", 
      RowBox[{"ff", ",", "Npw"}], "]"}]}], ";", 
    RowBox[{"dApw", "=", 
     RowBox[{"Array", "[", 
      RowBox[{"ff", ",", "Npw"}], "]"}]}], ";", "\[IndentingNewLine]", 
    RowBox[{"(*", " ", 
     RowBox[{
     "inert", " ", "antibody", " ", "fragments", " ", "are", " ", "as", " ", 
      "well", " ", "accounted", " ", "for", " ", "as", " ", "pb"}], " ", 
     "*)"}], "\[IndentingNewLine]", "\[IndentingNewLine]", 
    RowBox[{"(*", " ", 
     RowBox[{
     "times", " ", "of", " ", "beginning", " ", "and", " ", "end", " ", "for",
       " ", "solution", " ", "of", " ", "separate", " ", "systems"}], " ", 
     "*)"}], "\[IndentingNewLine]", 
    RowBox[{"tB", "=", 
     RowBox[{"Array", "[", 
      RowBox[{"ff", ",", "Npw"}], "]"}]}], ";", 
    RowBox[{"tE", "=", 
     RowBox[{"Array", "[", 
      RowBox[{"ff", ",", "Npw"}], "]"}]}], ";", "\[IndentingNewLine]", 
    "\[IndentingNewLine]", 
    RowBox[{"(*", " ", 
     RowBox[{
     "for", " ", "monitoring", " ", "the", " ", "paths", " ", "of", " ", 
      "activity"}], " ", "*)"}], "\[IndentingNewLine]", 
    RowBox[{"ActBloodpw", "=", 
     RowBox[{"Array", "[", 
      RowBox[{"ff", ",", "Npw"}], "]"}]}], ";", " ", 
    RowBox[{"ActBloodFragpw", "=", 
     RowBox[{"Array", "[", 
      RowBox[{"ff", ",", "Npw"}], "]"}]}], ";", " ", 
    RowBox[{"ActOutpw", "=", 
     RowBox[{"Array", "[", 
      RowBox[{"ff", ",", "Npw"}], "]"}]}], ";", " ", 
    RowBox[{"ActOutFragpw", "=", 
     RowBox[{"Array", "[", 
      RowBox[{"ff", ",", "Npw"}], "]"}]}], ";", " ", 
    RowBox[{"ActTumorpw", "=", 
     RowBox[{"Array", "[", 
      RowBox[{"ff", ",", "Npw"}], "]"}]}], ";", "\[IndentingNewLine]", 
    "\[IndentingNewLine]", 
    RowBox[{"(*", " ", 
     RowBox[{
      RowBox[{
       RowBox[{
       "for", " ", "monitoring", " ", "influence", " ", "of", " ", "self"}], 
       "-", "dose"}], ",", " ", 
      RowBox[{"croos", "-", 
       RowBox[{
       "fire", " ", "and", " ", "decays", " ", "in", " ", "blood"}]}]}], " ", 
     "*)"}], "\[IndentingNewLine]", 
    RowBox[{"SDpw", "=", 
     RowBox[{"Array", "[", 
      RowBox[{"ff", ",", "Npw"}], "]"}]}], ";", 
    RowBox[{"CFNpw", "=", 
     RowBox[{"Array", "[", 
      RowBox[{"ff", ",", "Npw"}], "]"}]}], ";", 
    RowBox[{"CFDpw", "=", 
     RowBox[{"Array", "[", 
      RowBox[{"ff", ",", "Npw"}], "]"}]}], ";", 
    RowBox[{"UNpw", "=", 
     RowBox[{"Array", "[", 
      RowBox[{"ff", ",", "Npw"}], "]"}]}], ";", "\[IndentingNewLine]", 
    "\[IndentingNewLine]", 
    RowBox[{"(*", " ", 
     RowBox[{
     "for", " ", "monitoring", " ", "the", " ", "number", " ", "of", " ", 
      "new", " ", "cancer", " ", "cells", " ", "appearing", " ", "during", 
      " ", "treatment"}], " ", "*)"}], "\[IndentingNewLine]", 
    RowBox[{"NewCellspw", "=", 
     RowBox[{"Array", "[", 
      RowBox[{"ff", ",", "Npw"}], "]"}]}], ";", "\[IndentingNewLine]", 
    "\[IndentingNewLine]", 
    RowBox[{"Clear", "[", 
     RowBox[{
     "a", ",", "b", ",", "NN", ",", "DD", ",", "pa", ",", "pb", ",", "fFN", 
      ",", "fAN", ",", "dF", ",", "dA", ",", "ActBlood", ",", "ActBloodFrag", 
      ",", "ActOut", ",", "ActOutFrag", ",", "ActTumor", ",", "SD", ",", 
      "CFN", ",", "CFD", ",", "UN", ",", "NewCells"}], "]"}], ";", 
    StyleBox["\[IndentingNewLine]",
     Background->GrayLevel[0.85]], "\[IndentingNewLine]", 
    RowBox[{"(*", " ", "EQUATIONS", " ", "*)"}], "\[IndentingNewLine]", 
    "\[IndentingNewLine]", 
    RowBox[{"(*", " ", 
     RowBox[{"Radiation", " ", "damage", " ", "function"}], " ", "*)"}], 
    "\[IndentingNewLine]", 
    RowBox[{
     RowBox[{"RD", "[", 
      RowBox[{
      "NN_", ",", "DD_", ",", "fAN_", ",", "dA_", ",", "a_", ",", "pa_"}], 
      "]"}], ":=", 
     RowBox[{"alpha", "*", 
      RowBox[{"(", 
       RowBox[{
        RowBox[{"ks", "*", 
         FractionBox[
          RowBox[{"lambda", "*", "gamma", "*", "fAN"}], "nu"]}], 
        RowBox[{"(*", 
         RowBox[{"self", "-", "dose"}], "*)"}], "+", 
        RowBox[{
         RowBox[{"(", 
          RowBox[{"1", "-", "ks"}], ")"}], "*", 
         FractionBox[
          RowBox[{"lambda", "*", "gamma", "*", 
           RowBox[{"(", 
            RowBox[{
             RowBox[{"fAN", "*", "NN"}], "+", "dA"}], ")"}]}], 
          RowBox[{"nu", "*", 
           RowBox[{"(", 
            RowBox[{"NN", "+", "DD"}], ")"}]}]]}], 
        RowBox[{"(*", 
         RowBox[{"cross", "-", "fire"}], "*)"}], "+", 
        RowBox[{"kf", "*", "lambda", "*", 
         RowBox[{"(", 
          RowBox[{"a", "+", "pa"}], ")"}]}]}], 
       RowBox[{"(*", 
        RowBox[{"dose", " ", "from", " ", "unanchored", " ", "nuclides"}], 
        "*)"}], ")"}]}]}], ";", "\[IndentingNewLine]", "\[IndentingNewLine]", 
    "\[IndentingNewLine]", 
    RowBox[{"(*", " ", 
     RowBox[{"Active", " ", "antibodies"}], " ", "*)"}], " ", 
    "\[IndentingNewLine]", 
    RowBox[{
     RowBox[{"Fa", "[", "t_", "]"}], ":=", 
     RowBox[{"(*", 
      RowBox[{
      "injections", " ", "are", " ", "considered", " ", "as", " ", "initial", 
       " ", "conditions"}], "*)"}], 
     RowBox[{
      RowBox[{
       RowBox[{"-", " ", "lambda"}], "*", 
       RowBox[{"a", "[", "t", "]"}]}], 
      RowBox[{"(*", "decay", "*)"}], "-", 
      RowBox[{"kon", "*", 
       FractionBox["gamma", "V"], "*", 
       RowBox[{"(", 
        RowBox[{
         RowBox[{
          RowBox[{"fFN", "[", "t", "]"}], "*", 
          RowBox[{"NN", "[", "t", "]"}]}], "+", 
         RowBox[{"dF", "[", "t", "]"}]}], ")"}], "*", 
       RowBox[{"a", "[", "t", "]"}]}], 
      RowBox[{"(*", "binding", "*)"}], "-", 
      RowBox[{"kappac", "*", 
       RowBox[{"a", "[", "t", "]"}]}]}]}], 
    RowBox[{"(*", "clearance", "*)"}], ";", "\[IndentingNewLine]", 
    "\[IndentingNewLine]", 
    RowBox[{"(*", " ", 
     RowBox[{"Inert", " ", "antibodies"}], " ", "*)"}], " ", 
    "\[IndentingNewLine]", 
    RowBox[{
     RowBox[{"Fb", "[", "t_", "]"}], ":=", 
     RowBox[{"(*", 
      RowBox[{
      "injections", " ", "are", " ", "considered", " ", "as", " ", "initial", 
       " ", "conditions"}], "*)"}], 
     RowBox[{
      RowBox[{
       RowBox[{"+", " ", "lambda"}], "*", 
       RowBox[{"a", "[", "t", "]"}]}], 
      RowBox[{"(*", 
       RowBox[{"decay", " ", "of", " ", "a"}], "*)"}], "-", 
      RowBox[{"kon", "*", 
       FractionBox["gamma", "V"], "*", 
       RowBox[{"(", 
        RowBox[{
         RowBox[{
          RowBox[{"fFN", "[", "t", "]"}], "*", 
          RowBox[{"NN", "[", "t", "]"}]}], "+", 
         RowBox[{"dF", "[", "t", "]"}]}], ")"}], "*", 
       RowBox[{"b", "[", "t", "]"}]}], 
      RowBox[{"(*", "binding", "*)"}], "-", 
      RowBox[{"kappac", "*", 
       RowBox[{"b", "[", "t", "]"}]}]}]}], 
    RowBox[{"(*", "clearance", "*)"}], ";", "\[IndentingNewLine]", 
    "\[IndentingNewLine]", 
    RowBox[{"(*", " ", 
     RowBox[{"Viable", " ", "cells"}], " ", "*)"}], " ", 
    RowBox[{
     RowBox[{"FNN", "[", "t_", "]"}], ":=", 
     RowBox[{
      RowBox[{"krho", "*", "rho", "*", 
       RowBox[{"NN", "[", "t", "]"}]}], 
      RowBox[{"(*", "proliferation", "*)"}], "-", 
      RowBox[{
       RowBox[{"RD", "[", 
        RowBox[{
         RowBox[{"NN", "[", "t", "]"}], ",", 
         RowBox[{"DD", "[", "t", "]"}], ",", 
         RowBox[{"fAN", "[", "t", "]"}], ",", 
         RowBox[{"dA", "[", "t", "]"}], ",", 
         RowBox[{"a", "[", "t", "]"}], ",", 
         RowBox[{"pa", "[", "t", "]"}]}], "]"}], "*", 
       RowBox[{"NN", "[", "t", "]"}]}]}]}], 
    RowBox[{"(*", "damage", "*)"}], ";", "\[IndentingNewLine]", 
    "\[IndentingNewLine]", 
    RowBox[{"(*", " ", 
     RowBox[{"Damaged", " ", "cells"}], " ", "*)"}], 
    RowBox[{
     RowBox[{"FDD", "[", "t_", "]"}], ":=", 
     RowBox[{
      RowBox[{
       RowBox[{"RD", "[", 
        RowBox[{
         RowBox[{"NN", "[", "t", "]"}], ",", 
         RowBox[{"DD", "[", "t", "]"}], ",", 
         RowBox[{"fAN", "[", "t", "]"}], ",", 
         RowBox[{"dA", "[", "t", "]"}], ",", 
         RowBox[{"a", "[", "t", "]"}], ",", 
         RowBox[{"pa", "[", "t", "]"}]}], "]"}], "*", 
       RowBox[{"NN", "[", "t", "]"}]}], 
      RowBox[{"(*", "damage", "*)"}], "-", 
      RowBox[{"omega", "*", 
       RowBox[{"DD", "[", "t", "]"}]}]}]}], 
    RowBox[{"(*", "death", "*)"}], ";", "\[IndentingNewLine]", 
    "\[IndentingNewLine]", 
    RowBox[{"(*", " ", 
     RowBox[{"Active", " ", "fragments"}], " ", "*)"}], " ", 
    RowBox[{
     RowBox[{"Fpa", "[", "t_", "]"}], ":=", 
     RowBox[{
      RowBox[{"omega", "*", 
       FractionBox[
        RowBox[{"gamma", "*", 
         RowBox[{"dA", "[", "t", "]"}]}], "V"]}], 
      RowBox[{"(*", "release", "*)"}], "-", 
      RowBox[{"lambda", "*", 
       RowBox[{"pa", "[", "t", "]"}]}], " ", 
      RowBox[{"(*", "decay", "*)"}], "-", 
      RowBox[{"kappap", "*", 
       RowBox[{"pa", "[", "t", "]"}]}]}]}], " ", 
    RowBox[{"(*", "clearance", "*)"}], ";", "\[IndentingNewLine]", 
    "\[IndentingNewLine]", 
    RowBox[{"(*", " ", 
     RowBox[{"Inert", " ", "fragments"}], " ", "*)"}], "\[IndentingNewLine]", 
    RowBox[{
     RowBox[{"Fpb", "[", "t_", "]"}], ":=", 
     RowBox[{
      RowBox[{"omega", "*", 
       FractionBox[
        RowBox[{"gamma", "*", 
         RowBox[{"(", 
          RowBox[{
           RowBox[{"DD", "[", "t", "]"}], "-", 
           RowBox[{"dF", "[", "t", "]"}], "-", 
           RowBox[{"dA", "[", "t", "]"}]}], ")"}]}], "V"]}], 
      RowBox[{"(*", "release", "*)"}], "+", " ", 
      RowBox[{"lambda", "*", 
       RowBox[{"pa", "[", "t", "]"}]}], 
      RowBox[{"(*", "decay", "*)"}], "-", 
      RowBox[{"kappap", "*", 
       RowBox[{"pb", "[", "t", "]"}]}]}]}], 
    RowBox[{"(*", "clearance", "*)"}], ";", "\[IndentingNewLine]", 
    "\[IndentingNewLine]", 
    RowBox[{"(*", " ", 
     RowBox[{
     "Free", " ", "receptors", " ", "of", " ", "viable", " ", "cells"}], " ", 
     "*)"}], " ", 
    RowBox[{
     RowBox[{"FfFN", "[", "t_", "]"}], ":=", 
     RowBox[{
      RowBox[{"krho", "*", 
       RowBox[{"(", 
        RowBox[{"1", "-", 
         RowBox[{"fFN", "[", "t", "]"}]}], ")"}], "*", "rho"}], "-", 
      RowBox[{"kon", "*", 
       RowBox[{"(", 
        RowBox[{
         RowBox[{"a", "[", "t", "]"}], "+", 
         RowBox[{"b", "[", "t", "]"}]}], ")"}], "*", 
       RowBox[{"fFN", "[", "t", "]"}]}]}]}], ";", "\[IndentingNewLine]", 
    "\[IndentingNewLine]", 
    RowBox[{"(*", " ", 
     RowBox[{
     "Active", " ", "receptors", " ", "of", " ", "viable", " ", "cells"}], 
     " ", "*)"}], " ", 
    RowBox[{
     RowBox[{"FfAN", "[", "t_", "]"}], ":=", 
     RowBox[{
      RowBox[{"kon", "*", 
       RowBox[{"a", "[", "t", "]"}], "*", 
       RowBox[{"fFN", "[", "t", "]"}]}], "-", 
      RowBox[{
       RowBox[{"(", 
        RowBox[{"lambda", "+", 
         RowBox[{"krho", "*", "rho"}]}], ")"}], "*", 
       RowBox[{"fAN", "[", "t", "]"}]}]}]}], ";", "\[IndentingNewLine]", 
    "\[IndentingNewLine]", 
    RowBox[{"(*", " ", 
     RowBox[{
     "Free", " ", "receptors", " ", "of", " ", "damaged", " ", "cells"}], " ",
      "*)"}], "\[IndentingNewLine]", 
    RowBox[{
     RowBox[{"FdF", "[", "t_", "]"}], ":=", 
     RowBox[{
      RowBox[{
       RowBox[{"RD", "[", 
        RowBox[{
         RowBox[{"NN", "[", "t", "]"}], ",", 
         RowBox[{"DD", "[", "t", "]"}], ",", 
         RowBox[{"fAN", "[", "t", "]"}], ",", 
         RowBox[{"dA", "[", "t", "]"}], ",", 
         RowBox[{"a", "[", "t", "]"}], ",", 
         RowBox[{"pa", "[", "t", "]"}]}], "]"}], "*", 
       RowBox[{"fFN", "[", "t", "]"}], "*", 
       RowBox[{"NN", "[", "t", "]"}]}], "-", 
      RowBox[{"kon", "*", 
       RowBox[{"(", 
        RowBox[{
         RowBox[{"a", "[", "t", "]"}], "+", 
         RowBox[{"b", "[", "t", "]"}]}], ")"}], "*", 
       RowBox[{"dF", "[", "t", "]"}]}], "-", 
      RowBox[{"omega", "*", 
       RowBox[{"dF", "[", "t", "]"}]}]}]}], ";", "\[IndentingNewLine]", 
    "\[IndentingNewLine]", 
    RowBox[{"(*", " ", 
     RowBox[{
     "Active", " ", "receptors", " ", "of", " ", "damaged", " ", "cells"}], 
     " ", "*)"}], " ", "\[IndentingNewLine]", 
    RowBox[{
     RowBox[{"FdA", "[", "t_", "]"}], ":=", 
     RowBox[{
      RowBox[{
       RowBox[{"RD", "[", 
        RowBox[{
         RowBox[{"NN", "[", "t", "]"}], ",", 
         RowBox[{"DD", "[", "t", "]"}], ",", 
         RowBox[{"fAN", "[", "t", "]"}], ",", 
         RowBox[{"dA", "[", "t", "]"}], ",", 
         RowBox[{"a", "[", "t", "]"}], ",", 
         RowBox[{"pa", "[", "t", "]"}]}], "]"}], "*", 
       RowBox[{"fAN", "[", "t", "]"}], "*", 
       RowBox[{"NN", "[", "t", "]"}]}], "+", 
      RowBox[{"kon", "*", 
       RowBox[{"a", "[", "t", "]"}], "*", 
       RowBox[{"dF", "[", "t", "]"}]}], "-", 
      RowBox[{"lambda", "*", 
       RowBox[{"dA", "[", "t", "]"}]}], "-", 
      RowBox[{"omega", "*", 
       RowBox[{"dA", "[", "t", "]"}]}]}]}], ";", 
    StyleBox["\[IndentingNewLine]",
     Background->RGBColor[0.88, 1, 0.88]], 
    StyleBox["\[IndentingNewLine]",
     Background->RGBColor[0.88, 1, 0.88]], 
    RowBox[{"(*", " ", 
     RowBox[{"Initial", " ", "conditions"}], " ", "*)"}], 
    "\[IndentingNewLine]", 
    StyleBox["\[IndentingNewLine]",
     Background->RGBColor[0.88, 1, 0.88]], 
    RowBox[{"If", "[", 
     RowBox[{
      RowBox[{
       RowBox[{"Ainj", "[", 
        RowBox[{"[", 
         RowBox[{"1", ",", "1"}], "]"}], "]"}], "==", "0"}], 
      "\[IndentingNewLine]", ",", 
      RowBox[{
       RowBox[{"a0", "=", 
        RowBox[{
         RowBox[{"Ainj", "[", 
          RowBox[{"[", 
           RowBox[{"1", ",", "2"}], "]"}], "]"}], "/", "V"}]}], ";", 
       RowBox[{"b0", "=", 
        RowBox[{"eta", "*", 
         RowBox[{
          RowBox[{"Ainj", "[", 
           RowBox[{"[", 
            RowBox[{"1", ",", "2"}], "]"}], "]"}], "/", "V"}]}]}]}], 
      "\[IndentingNewLine]", ",", 
      RowBox[{
       RowBox[{"a0", "=", "0"}], ";", 
       RowBox[{"b0", "=", "0"}]}]}], "]"}], ";", 
    RowBox[{"(*", 
     RowBox[{"complexes", " ", "in", " ", "blood"}], "*)"}], 
    "\[IndentingNewLine]", 
    RowBox[{"NN0", "=", "N0"}], ";", "\[IndentingNewLine]", 
    RowBox[{"DD0", "=", "0"}], ";", "\[IndentingNewLine]", 
    RowBox[{"pa0", "=", "0"}], ";", 
    RowBox[{"pb0", "=", "0"}], ";", 
    RowBox[{"fFN0", "=", "1"}], ";", 
    RowBox[{"fAN0", "=", "0"}], ";", "\[IndentingNewLine]", 
    RowBox[{"dF0", "=", "0"}], ";", 
    RowBox[{"dA0", "=", "0"}], ";", "\[IndentingNewLine]", 
    RowBox[{"ActBlood0", "=", "0"}], ";", 
    RowBox[{"ActBloodFrag0", "=", "0"}], ";", 
    RowBox[{"ActOut0", "=", "0"}], ";", 
    RowBox[{"ActOutFrag0", "=", "0"}], ";", 
    RowBox[{"ActTumor0", "=", "0"}], ";", 
    RowBox[{"NewCells0", "=", "0"}], ";", "\[IndentingNewLine]", 
    RowBox[{"SD0", "=", "0"}], ";", 
    RowBox[{"CFN0", "=", "0"}], ";", 
    RowBox[{"CFD0", "=", "0"}], ";", 
    RowBox[{"UN0", "=", "0"}], ";", "\[IndentingNewLine]", 
    "\[IndentingNewLine]", 
    RowBox[{"(*", " ", "SOLVER", " ", "*)"}], "\[IndentingNewLine]", 
    "\[IndentingNewLine]", 
    RowBox[{
     RowBox[{"tB", "[", 
      RowBox[{"[", "1", "]"}], "]"}], "=", "0"}], ";", 
    RowBox[{"If", "[", 
     RowBox[{
      RowBox[{
       RowBox[{"Ainj", "[", 
        RowBox[{"[", 
         RowBox[{"1", ",", "1"}], "]"}], "]"}], "==", "0"}], ",", 
      RowBox[{"If", "[", 
       RowBox[{
        RowBox[{"IAinj", ">", "1"}], ",", 
        RowBox[{
         RowBox[{"tE", "[", 
          RowBox[{"[", "1", "]"}], "]"}], "=", 
         RowBox[{"Ainj", "[", 
          RowBox[{"[", 
           RowBox[{"2", ",", "1"}], "]"}], "]"}]}], ",", 
        RowBox[{
         RowBox[{"tE", "[", 
          RowBox[{"[", "1", "]"}], "]"}], "=", "tEnd"}]}], "]"}], ",", 
      RowBox[{
       RowBox[{"tE", "[", 
        RowBox[{"[", "1", "]"}], "]"}], "=", 
       RowBox[{"Ainj", "[", 
        RowBox[{"[", 
         RowBox[{"1", ",", "1"}], "]"}], "]"}]}]}], "]"}], ";", 
    "\[IndentingNewLine]", "\[IndentingNewLine]", 
    RowBox[{"For", "[", 
     RowBox[{
      RowBox[{"npw", "=", "1"}], ",", 
      RowBox[{"npw", "<=", "Npw"}], ",", 
      RowBox[{"npw", "++"}], ",", "\[IndentingNewLine]", 
      "\[IndentingNewLine]", 
      RowBox[{
       RowBox[{"Clear", "[", 
        RowBox[{
        "a", ",", "b", ",", "NN", ",", "DD", ",", "pa", ",", "pb", ",", "fFN",
          ",", "fAN", ",", "dF", ",", "dA", ",", "ActBlood", ",", 
         "ActBloodFrag", ",", "ActOut", ",", "ActOutFrag", ",", "ActTumor", 
         ",", "SD", ",", "CFN", ",", "CFD", ",", "UN", ",", "NewCells"}], 
        "]"}], ";", "\[IndentingNewLine]", "\[IndentingNewLine]", 
       RowBox[{"sol", "=", 
        RowBox[{"NDSolve", "[", 
         RowBox[{
          RowBox[{"{", "\[IndentingNewLine]", 
           RowBox[{"(*", 
            RowBox[{"INITIAL", " ", "CONDITIONS"}], "*)"}], 
           "\[IndentingNewLine]", 
           RowBox[{
            RowBox[{
             RowBox[{"a", "[", 
              RowBox[{"tB", "[", 
               RowBox[{"[", "npw", "]"}], "]"}], "]"}], "==", "a0"}], ",", 
            RowBox[{
             RowBox[{"b", "[", 
              RowBox[{"tB", "[", 
               RowBox[{"[", "npw", "]"}], "]"}], "]"}], "==", "b0"}], ",", 
            RowBox[{
             RowBox[{"NN", "[", 
              RowBox[{"tB", "[", 
               RowBox[{"[", "npw", "]"}], "]"}], "]"}], "==", "NN0"}], ",", 
            RowBox[{
             RowBox[{"DD", "[", 
              RowBox[{"tB", "[", 
               RowBox[{"[", "npw", "]"}], "]"}], "]"}], "==", "DD0"}], ",", 
            RowBox[{
             RowBox[{"pa", "[", 
              RowBox[{"tB", "[", 
               RowBox[{"[", "npw", "]"}], "]"}], "]"}], "==", "pa0"}], ",", 
            RowBox[{
             RowBox[{"pb", "[", 
              RowBox[{"tB", "[", 
               RowBox[{"[", "npw", "]"}], "]"}], "]"}], "==", "pb0"}], ",", 
            RowBox[{
             RowBox[{"fFN", "[", 
              RowBox[{"tB", "[", 
               RowBox[{"[", "npw", "]"}], "]"}], "]"}], "==", "fFN0"}], ",", 
            RowBox[{
             RowBox[{"fAN", "[", 
              RowBox[{"tB", "[", 
               RowBox[{"[", "npw", "]"}], "]"}], "]"}], "==", "fAN0"}], ",", 
            RowBox[{
             RowBox[{"dF", "[", 
              RowBox[{"tB", "[", 
               RowBox[{"[", "npw", "]"}], "]"}], "]"}], "==", "dF0"}], ",", 
            RowBox[{
             RowBox[{"dA", "[", 
              RowBox[{"tB", "[", 
               RowBox[{"[", "npw", "]"}], "]"}], "]"}], "==", "dA0"}], ",", 
            "\[IndentingNewLine]", 
            RowBox[{
             RowBox[{"ActBlood", "[", 
              RowBox[{"tB", "[", 
               RowBox[{"[", "npw", "]"}], "]"}], "]"}], "==", "ActBlood0"}], 
            ",", 
            RowBox[{
             RowBox[{"ActBloodFrag", "[", 
              RowBox[{"tB", "[", 
               RowBox[{"[", "npw", "]"}], "]"}], "]"}], "==", 
             "ActBloodFrag0"}], ",", 
            RowBox[{
             RowBox[{"ActOut", "[", 
              RowBox[{"tB", "[", 
               RowBox[{"[", "npw", "]"}], "]"}], "]"}], "==", "ActOut0"}], 
            ",", 
            RowBox[{
             RowBox[{"ActOutFrag", "[", 
              RowBox[{"tB", "[", 
               RowBox[{"[", "npw", "]"}], "]"}], "]"}], "==", "ActOutFrag0"}],
             ",", 
            RowBox[{
             RowBox[{"ActTumor", "[", 
              RowBox[{"tB", "[", 
               RowBox[{"[", "npw", "]"}], "]"}], "]"}], "==", "ActTumor0"}], 
            ",", 
            RowBox[{
             RowBox[{"SD", "[", 
              RowBox[{"tB", "[", 
               RowBox[{"[", "npw", "]"}], "]"}], "]"}], "==", "SD0"}], ",", 
            RowBox[{
             RowBox[{"CFN", "[", 
              RowBox[{"tB", "[", 
               RowBox[{"[", "npw", "]"}], "]"}], "]"}], "==", "CFN0"}], ",", 
            RowBox[{
             RowBox[{"CFD", "[", 
              RowBox[{"tB", "[", 
               RowBox[{"[", "npw", "]"}], "]"}], "]"}], "==", "CFD0"}], ",", 
            RowBox[{
             RowBox[{"UN", "[", 
              RowBox[{"tB", "[", 
               RowBox[{"[", "npw", "]"}], "]"}], "]"}], "==", "UN0"}], ",", 
            RowBox[{
             RowBox[{"NewCells", "[", 
              RowBox[{"tB", "[", 
               RowBox[{"[", "npw", "]"}], "]"}], "]"}], "==", "NewCells0"}], 
            ",", "\[IndentingNewLine]", "\[IndentingNewLine]", 
            RowBox[{
             RowBox[{
              RowBox[{"a", "'"}], "[", "t", "]"}], "==", 
             RowBox[{"Fa", "[", "t", "]"}]}], ",", 
            RowBox[{
             RowBox[{
              RowBox[{"b", "'"}], "[", "t", "]"}], "==", " ", 
             RowBox[{"Fb", "[", "t", "]"}]}], ",", 
            RowBox[{
             RowBox[{
              RowBox[{"NN", "'"}], "[", "t", "]"}], "==", 
             RowBox[{"FNN", "[", "t", "]"}]}], ",", 
            RowBox[{
             RowBox[{
              RowBox[{"DD", "'"}], "[", "t", "]"}], "==", 
             RowBox[{"FDD", "[", "t", "]"}]}], ",", 
            RowBox[{
             RowBox[{
              RowBox[{"pa", "'"}], "[", "t", "]"}], "==", 
             RowBox[{"Fpa", "[", "t", "]"}]}], ",", 
            RowBox[{
             RowBox[{
              RowBox[{"pb", "'"}], "[", "t", "]"}], "==", 
             RowBox[{"Fpb", "[", "t", "]"}]}], ",", 
            RowBox[{
             RowBox[{
              RowBox[{"fFN", "'"}], "[", "t", "]"}], "==", 
             RowBox[{"FfFN", "[", "t", "]"}]}], ",", 
            RowBox[{
             RowBox[{
              RowBox[{"fAN", "'"}], "[", "t", "]"}], "==", 
             RowBox[{"FfAN", "[", "t", "]"}]}], ",", 
            RowBox[{
             RowBox[{
              RowBox[{"dF", "'"}], "[", "t", "]"}], "==", 
             RowBox[{"FdF", "[", "t", "]"}]}], ",", 
            RowBox[{
             RowBox[{
              RowBox[{"dA", "'"}], "[", "t", "]"}], "==", 
             RowBox[{"FdA", "[", "t", "]"}]}], ",", "\[IndentingNewLine]", 
            "\[IndentingNewLine]", 
            RowBox[{
             RowBox[{
              RowBox[{"ActBlood", "'"}], "[", "t", "]"}], "==", 
             RowBox[{"V", "*", "lambda", "*", 
              RowBox[{"(", 
               RowBox[{
                RowBox[{"a", "[", "t", "]"}], "+", 
                RowBox[{"pa", "[", "t", "]"}]}], ")"}]}]}], ",", 
            "\[IndentingNewLine]", 
            RowBox[{
             RowBox[{
              RowBox[{"ActBloodFrag", "'"}], "[", "t", "]"}], "==", 
             RowBox[{"V", "*", "lambda", "*", 
              RowBox[{"pa", "[", "t", "]"}]}]}], ",", "\[IndentingNewLine]", 
            RowBox[{
             RowBox[{
              RowBox[{"ActOut", "'"}], "[", "t", "]"}], "==", 
             RowBox[{"V", "*", 
              RowBox[{"(", 
               RowBox[{
                RowBox[{"kappac", "*", 
                 RowBox[{"a", "[", "t", "]"}]}], "+", 
                RowBox[{"kappap", "*", 
                 RowBox[{"pa", "[", "t", "]"}]}]}], ")"}]}]}], ",", 
            "\[IndentingNewLine]", 
            RowBox[{
             RowBox[{
              RowBox[{"ActOutFrag", "'"}], "[", "t", "]"}], "==", 
             RowBox[{"V", "*", "kappap", "*", 
              RowBox[{"pa", "[", "t", "]"}]}]}], ",", "\[IndentingNewLine]", 
            RowBox[{
             RowBox[{
              RowBox[{"ActTumor", "'"}], "[", "t", "]"}], "==", 
             RowBox[{
              RowBox[{"(", 
               RowBox[{"lambda", "*", "gamma"}], ")"}], "*", 
              RowBox[{"(", 
               RowBox[{
                RowBox[{
                 RowBox[{"fAN", "[", "t", "]"}], "*", 
                 RowBox[{"NN", "[", "t", "]"}]}], "+", 
                RowBox[{"dA", "[", "t", "]"}]}], ")"}]}]}], ",", 
            "\[IndentingNewLine]", "\[IndentingNewLine]", 
            RowBox[{
             RowBox[{
              RowBox[{"SD", "'"}], "[", "t", "]"}], "==", 
             RowBox[{"ks", "*", 
              RowBox[{"(", 
               RowBox[{"lambda", "*", "gamma"}], ")"}], "*", 
              RowBox[{"(", 
               RowBox[{
                RowBox[{"fAN", "[", "t", "]"}], "*", 
                RowBox[{"NN", "[", "t", "]"}]}], ")"}]}]}], ",", 
            "\[IndentingNewLine]", 
            RowBox[{
             RowBox[{
              RowBox[{"CFN", "'"}], "[", "t", "]"}], "==", 
             RowBox[{
              RowBox[{"(", 
               RowBox[{"1", "-", "ks"}], ")"}], "*", 
              RowBox[{"(", 
               RowBox[{"lambda", "*", "gamma"}], ")"}], "*", 
              RowBox[{"(", 
               RowBox[{
                RowBox[{"fAN", "[", "t", "]"}], "*", 
                RowBox[{"NN", "[", "t", "]"}]}], ")"}], "*", 
              FractionBox[
               RowBox[{"NN", "[", "t", "]"}], 
               RowBox[{
                RowBox[{"NN", "[", "t", "]"}], "+", 
                RowBox[{"DD", "[", "t", "]"}]}]]}]}], ",", 
            "\[IndentingNewLine]", 
            RowBox[{
             RowBox[{
              RowBox[{"CFD", "'"}], "[", "t", "]"}], "==", 
             RowBox[{
              RowBox[{"(", 
               RowBox[{"1", "-", "ks"}], ")"}], "*", 
              RowBox[{"(", 
               RowBox[{"lambda", "*", "gamma"}], ")"}], "*", 
              RowBox[{"dA", "[", "t", "]"}], "*", 
              FractionBox[
               RowBox[{"NN", "[", "t", "]"}], 
               RowBox[{
                RowBox[{"NN", "[", "t", "]"}], "+", 
                RowBox[{"DD", "[", "t", "]"}]}]]}]}], ",", 
            "\[IndentingNewLine]", 
            RowBox[{
             RowBox[{
              RowBox[{"UN", "'"}], "[", "t", "]"}], "==", 
             RowBox[{"kf", "*", "lambda", "*", 
              RowBox[{"(", 
               RowBox[{
                RowBox[{"a", "[", "t", "]"}], "+", 
                RowBox[{"pa", "[", "t", "]"}]}], ")"}], "*", "nu", "*", 
              RowBox[{"NN", "[", "t", "]"}]}]}], ",", "\[IndentingNewLine]", 
            RowBox[{
             RowBox[{
              RowBox[{"NewCells", "'"}], "[", "t", "]"}], "==", 
             RowBox[{"If", "[", 
              RowBox[{
               RowBox[{"t", ">", 
                RowBox[{"Ainj", "[", 
                 RowBox[{"[", 
                  RowBox[{"1", ",", "1"}], "]"}], "]"}]}], ",", 
               RowBox[{"krho", "*", "rho", "*", 
                RowBox[{"NN", "[", "t", "]"}]}], ",", "0"}], "]"}]}], 
            RowBox[{"(*", " ", 
             RowBox[{
             "start", " ", "counting", " ", "new", " ", "cells", " ", "from", 
              " ", "the", " ", "moment", " ", "of", " ", "the", " ", "first", 
              " ", "injection"}], " ", "*)"}], "\[IndentingNewLine]", 
            "\[IndentingNewLine]", ",", 
            RowBox[{"WhenEvent", "[", 
             RowBox[{
              RowBox[{"t", ">", "TMIN"}], ",", 
              RowBox[{
               RowBox[{"NN", "[", "t", "]"}], "->", "0"}]}], "]"}], 
            "\[IndentingNewLine]", ",", 
            RowBox[{"WhenEvent", "[", 
             RowBox[{
              RowBox[{
               RowBox[{"NN", "[", "t", "]"}], ">", 
               RowBox[{
                RowBox[{"10", "^", "9"}], "/", "Nnor"}]}], ",", 
              RowBox[{
               RowBox[{"NN", "[", "t", "]"}], "->", 
               RowBox[{"0.99", "*", 
                RowBox[{
                 RowBox[{"10", "^", "9"}], "/", "Nnor"}]}]}]}], 
             RowBox[{"(*", 
              RowBox[{
               RowBox[{
                RowBox[{"tE", "[", 
                 RowBox[{"[", "npw", "]"}], "]"}], "=", "t"}], ";", 
               RowBox[{"tEnd", "=", "t"}], ";", "\"\<StopIntegration\>\""}], 
              "*)"}], "]"}]}], 
           RowBox[{"(*", " ", 
            RowBox[{"cancer", " ", "wins"}], " ", "*)"}], 
           "\[IndentingNewLine]", 
           RowBox[{"(*", 
            RowBox[{",", 
             RowBox[{"WhenEvent", "[", 
              RowBox[{
               RowBox[{
                RowBox[{"NN", "[", "t", "]"}], "<", 
                RowBox[{"0.01", "/", "Nnor"}]}], ",", 
               RowBox[{
                RowBox[{"NN", "[", "t", "]"}], "->", "0"}]}], 
              RowBox[{"(*", 
               RowBox[{
                RowBox[{
                 RowBox[{"tE", "[", 
                  RowBox[{"[", "npw", "]"}], "]"}], "=", "t"}], ";", 
                RowBox[{"tEnd", "=", "t"}], ";", "\"\<StopIntegration\>\""}], 
               "*)"}], "]"}]}], 
            RowBox[{"(*", " ", 
             RowBox[{"treatment", " ", "wins"}], " ", "*)"}], "*)"}], 
           "\[IndentingNewLine]", "}"}], "\[IndentingNewLine]", ",", 
          RowBox[{"{", 
           RowBox[{
           "a", ",", "b", ",", "NN", ",", "DD", ",", "pa", ",", "pb", ",", 
            "fFN", ",", "fAN", ",", "dF", ",", "dA", ",", "ActBlood", ",", 
            "ActBloodFrag", ",", "ActOut", ",", "ActOutFrag", ",", "ActTumor",
             ",", "SD", ",", "CFN", ",", "CFD", ",", "UN", ",", "NewCells"}], 
           "}"}], ",", 
          RowBox[{"{", 
           RowBox[{"t", ",", 
            RowBox[{"tB", "[", 
             RowBox[{"[", "npw", "]"}], "]"}], ",", 
            RowBox[{"tE", "[", 
             RowBox[{"[", "npw", "]"}], "]"}]}], "}"}], "\[IndentingNewLine]",
           ",", 
          RowBox[{"AccuracyGoal", "->", "10"}], ",", 
          RowBox[{"PrecisionGoal", "->", "10"}]}], "]"}]}], ";", 
       "\[IndentingNewLine]", "\[IndentingNewLine]", 
       RowBox[{
        RowBox[{"apw", "[", 
         RowBox[{"[", "npw", "]"}], "]"}], "=", 
        RowBox[{"First", "[", 
         RowBox[{"a", "/.", "sol"}], "]"}]}], ";", " ", 
       RowBox[{
        RowBox[{"bpw", "[", 
         RowBox[{"[", "npw", "]"}], "]"}], "=", 
        RowBox[{"First", "[", 
         RowBox[{"b", "/.", "sol"}], "]"}]}], ";", " ", 
       RowBox[{
        RowBox[{"NNpw", "[", 
         RowBox[{"[", "npw", "]"}], "]"}], "=", 
        RowBox[{"First", "[", 
         RowBox[{"NN", "/.", "sol"}], "]"}]}], ";", " ", 
       RowBox[{
        RowBox[{"DDpw", "[", 
         RowBox[{"[", "npw", "]"}], "]"}], "=", 
        RowBox[{"First", "[", 
         RowBox[{"DD", "/.", "sol"}], "]"}]}], ";", "\[IndentingNewLine]", 
       RowBox[{
        RowBox[{"papw", "[", 
         RowBox[{"[", "npw", "]"}], "]"}], "=", 
        RowBox[{"First", "[", 
         RowBox[{"pa", "/.", "sol"}], "]"}]}], ";", " ", 
       RowBox[{
        RowBox[{"pbpw", "[", 
         RowBox[{"[", "npw", "]"}], "]"}], "=", 
        RowBox[{"First", "[", 
         RowBox[{"pb", "/.", "sol"}], "]"}]}], ";", " ", 
       RowBox[{
        RowBox[{"fFNpw", "[", 
         RowBox[{"[", "npw", "]"}], "]"}], "=", 
        RowBox[{"First", "[", 
         RowBox[{"fFN", "/.", "sol"}], "]"}]}], ";", " ", 
       RowBox[{
        RowBox[{"fANpw", "[", 
         RowBox[{"[", "npw", "]"}], "]"}], "=", 
        RowBox[{"First", "[", 
         RowBox[{"fAN", "/.", "sol"}], "]"}]}], ";", " ", 
       RowBox[{
        RowBox[{"dFpw", "[", 
         RowBox[{"[", "npw", "]"}], "]"}], "=", 
        RowBox[{"First", "[", 
         RowBox[{"dF", "/.", "sol"}], "]"}]}], ";", "  ", 
       RowBox[{
        RowBox[{"dApw", "[", 
         RowBox[{"[", "npw", "]"}], "]"}], "=", 
        RowBox[{"First", "[", 
         RowBox[{"dA", "/.", "sol"}], "]"}]}], ";", 
       StyleBox["\[IndentingNewLine]",
        Background->GrayLevel[0.85]], 
       RowBox[{
        RowBox[{"ActBloodpw", "[", 
         RowBox[{"[", "npw", "]"}], "]"}], "=", 
        RowBox[{"First", "[", 
         RowBox[{"ActBlood", "/.", "sol"}], "]"}]}], ";", 
       RowBox[{
        RowBox[{"ActBloodFragpw", "[", 
         RowBox[{"[", "npw", "]"}], "]"}], "=", 
        RowBox[{"First", "[", 
         RowBox[{"ActBloodFrag", "/.", "sol"}], "]"}]}], ";", 
       RowBox[{
        RowBox[{"ActOutpw", "[", 
         RowBox[{"[", "npw", "]"}], "]"}], "=", 
        RowBox[{"First", "[", 
         RowBox[{"ActOut", "/.", "sol"}], "]"}]}], ";", 
       RowBox[{
        RowBox[{"ActOutFragpw", "[", 
         RowBox[{"[", "npw", "]"}], "]"}], "=", 
        RowBox[{"First", "[", 
         RowBox[{"ActOutFrag", "/.", "sol"}], "]"}]}], ";", 
       RowBox[{
        RowBox[{"ActTumorpw", "[", 
         RowBox[{"[", "npw", "]"}], "]"}], "=", 
        RowBox[{"First", "[", 
         RowBox[{"ActTumor", "/.", "sol"}], "]"}]}], ";", 
       RowBox[{
        RowBox[{"SDpw", "[", 
         RowBox[{"[", "npw", "]"}], "]"}], "=", 
        RowBox[{"First", "[", 
         RowBox[{"SD", "/.", "sol"}], "]"}]}], ";", 
       RowBox[{
        RowBox[{"CFNpw", "[", 
         RowBox[{"[", "npw", "]"}], "]"}], "=", 
        RowBox[{"First", "[", 
         RowBox[{"CFN", "/.", "sol"}], "]"}]}], ";", 
       RowBox[{
        RowBox[{"CFDpw", "[", 
         RowBox[{"[", "npw", "]"}], "]"}], "=", 
        RowBox[{"First", "[", 
         RowBox[{"CFD", "/.", "sol"}], "]"}]}], ";", 
       RowBox[{
        RowBox[{"UNpw", "[", 
         RowBox[{"[", "npw", "]"}], "]"}], "=", 
        RowBox[{"First", "[", 
         RowBox[{"UN", "/.", "sol"}], "]"}]}], ";", "\[IndentingNewLine]", 
       RowBox[{
        RowBox[{"NewCellspw", "[", 
         RowBox[{"[", "npw", "]"}], "]"}], "=", 
        RowBox[{"First", "[", 
         RowBox[{"NewCells", "/.", "sol"}], "]"}]}], ";", 
       "\[IndentingNewLine]", "\[IndentingNewLine]", 
       RowBox[{"If", "[", 
        RowBox[{
         RowBox[{"npw", "<", "Npw"}], ",", "\[IndentingNewLine]", 
         RowBox[{"(*", 
          RowBox[{"renew", " ", "initial", " ", "conditions"}], "*)"}], 
         "\[IndentingNewLine]", 
         RowBox[{
          RowBox[{"If", "[", 
           RowBox[{
            RowBox[{
             RowBox[{"Ainj", "[", 
              RowBox[{"[", 
               RowBox[{"1", ",", "1"}], "]"}], "]"}], "==", "0"}], 
            "\[IndentingNewLine]", ",", 
            RowBox[{
             RowBox[{"a0", "=", 
              RowBox[{
               RowBox[{
                RowBox[{"apw", "[", 
                 RowBox[{"[", "npw", "]"}], "]"}], "[", 
                RowBox[{"tE", "[", 
                 RowBox[{"[", "npw", "]"}], "]"}], "]"}], "+", 
               RowBox[{
                RowBox[{"Ainj", "[", 
                 RowBox[{"[", 
                  RowBox[{
                   RowBox[{"npw", "+", "1"}], ",", "2"}], "]"}], "]"}], "/", 
                "V"}]}]}], ";", 
             RowBox[{"b0", "=", 
              RowBox[{
               RowBox[{
                RowBox[{"bpw", "[", 
                 RowBox[{"[", "npw", "]"}], "]"}], "[", 
                RowBox[{"tE", "[", 
                 RowBox[{"[", "npw", "]"}], "]"}], "]"}], "+", 
               RowBox[{"eta", "*", 
                RowBox[{
                 RowBox[{"Ainj", "[", 
                  RowBox[{"[", 
                   RowBox[{
                    RowBox[{"npw", "+", "1"}], ",", "2"}], "]"}], "]"}], "/", 
                 "V"}]}]}]}]}], "\[IndentingNewLine]", ",", 
            RowBox[{
             RowBox[{"a0", "=", 
              RowBox[{
               RowBox[{
                RowBox[{"apw", "[", 
                 RowBox[{"[", "npw", "]"}], "]"}], "[", 
                RowBox[{"tE", "[", 
                 RowBox[{"[", "npw", "]"}], "]"}], "]"}], "+", 
               RowBox[{
                RowBox[{"Ainj", "[", 
                 RowBox[{"[", 
                  RowBox[{"npw", ",", "2"}], "]"}], "]"}], "/", "V"}]}]}], 
             ";", 
             RowBox[{"b0", "=", 
              RowBox[{
               RowBox[{
                RowBox[{"bpw", "[", 
                 RowBox[{"[", "npw", "]"}], "]"}], "[", 
                RowBox[{"tE", "[", 
                 RowBox[{"[", "npw", "]"}], "]"}], "]"}], "+", 
               RowBox[{"eta", "*", 
                RowBox[{
                 RowBox[{"Ainj", "[", 
                  RowBox[{"[", 
                   RowBox[{"npw", ",", "2"}], "]"}], "]"}], "/", 
                 "V"}]}]}]}]}]}], "]"}], ";", "\[IndentingNewLine]", 
          RowBox[{"NN0", "=", 
           RowBox[{
            RowBox[{"NNpw", "[", 
             RowBox[{"[", "npw", "]"}], "]"}], "[", 
            RowBox[{"tE", "[", 
             RowBox[{"[", "npw", "]"}], "]"}], "]"}]}], ";", 
          RowBox[{"DD0", "=", 
           RowBox[{
            RowBox[{"DDpw", "[", 
             RowBox[{"[", "npw", "]"}], "]"}], "[", 
            RowBox[{"tE", "[", 
             RowBox[{"[", "npw", "]"}], "]"}], "]"}]}], ";", 
          RowBox[{"pa0", "=", 
           RowBox[{
            RowBox[{"papw", "[", 
             RowBox[{"[", "npw", "]"}], "]"}], "[", 
            RowBox[{"tE", "[", 
             RowBox[{"[", "npw", "]"}], "]"}], "]"}]}], ";", 
          RowBox[{"pb0", "=", 
           RowBox[{
            RowBox[{"pbpw", "[", 
             RowBox[{"[", "npw", "]"}], "]"}], "[", 
            RowBox[{"tE", "[", 
             RowBox[{"[", "npw", "]"}], "]"}], "]"}]}], ";", 
          "\[IndentingNewLine]", 
          RowBox[{"fFN0", "=", 
           RowBox[{
            RowBox[{"fFNpw", "[", 
             RowBox[{"[", "npw", "]"}], "]"}], "[", 
            RowBox[{"tE", "[", 
             RowBox[{"[", "npw", "]"}], "]"}], "]"}]}], ";", 
          RowBox[{"fAN0", "=", 
           RowBox[{
            RowBox[{"fANpw", "[", 
             RowBox[{"[", "npw", "]"}], "]"}], "[", 
            RowBox[{"tE", "[", 
             RowBox[{"[", "npw", "]"}], "]"}], "]"}]}], ";", 
          "\[IndentingNewLine]",
[truncated: 15,574,108 more chars]
